# Supplementary material for: Dataset for assessing the scope and nature of global stream daylighting practices
Source: Data Brief. 2020 Oct 6;33:106366. doi: 10.1016/j.dib.2020.106366 (PMC7578685; doi:10.1016/j.dib.2020.106366)
Supplement: Supplementary file 1 [file mmc1.zip]

Archive with 3 entries (3 files):
- Latent and Manifest Data - 2020.06.12.xlsx
- Tableau Dashboard - 2020.06.12.twbx
- Climate change & Stream daylighting-2020-06-12.xlsx
