# Supplementary material for: Dataset for assessing the scope and nature of global stream daylighting practices
Source: Data Brief. 2020 Oct 6;33:106366. doi: 10.1016/j.dib.2020.106366 (PMC7578685; doi:10.1016/j.dib.2020.106366)
Supplement: Supplementary file 1 [file mmc1.zip › Latent and Manifest Data - 2020.06.12.xlsx]

## Sheet: DATASHEET
PK	Authors	Publication Year	Title	Journal / Publisher	Peer-Reviewed? (Yes or No)	Daylighting case study mentioned?
1	Arango et al.	2017	Urban infrastructure influences dissolved organic matter quality and bacterial metabolism in an urban stream network	Freshwater Biology	Y	N
2	Blaustein	2013	Urban Biodiversity Gains New Converts	BioScience	Y	N
3	Moran	2003	Stream Restoration as a Seminar Theme: Opportunities for Synthesis and Integration	Journal of Geography	Y	N
4	Snell	2018	Climate change is the new gravity	Architectural Design	Y	Y
5	Hawley	2018	Making stream restoration more sustainable, a geomorphically, ecologically and socioeconomically principled approach to bridge the practice with science	BioScience	Y	N
6	Nam-choon	2005	Ecological restoration and revegetation works in Korea	Landscape and Ecological Engineering	Y	Y
7	Seo & Kwon	2018	Sustainable Strategies for the Dynamic Equilibrium of the Urban Stream; Cheonggyecheon	IOP Conference Series: Earth and Environmental Science	Y	Y
8	Viswanathan & Schirmer	2015	Water quality deterioration as a driver for river restoration: a review of case studies from Asia; Europe and North America	Environment Earth Science	Y	Y
9	Wild et al.	2011	Deculverting: reviewing the evidence on the ‘daylighting’ and restoration of culverted rivers	Water and Environment Journal Promoting Sustainable Solutions	Y	Y
10	Sinclair	2012	AN EXPLORATION OF STREAM DAYLIGHTING AND URBAN ATTITUDES TOWARDS THE ENVIRONMENT	An Undergraduate Journal of Geography	Y	Y
11	Kim & Jung	2018	Is Cheonggyecheon sustainable? A systematic literature review of a stream restoration in Seoul, South Korea	Sustainable Cities and Society	Y	Y
12	Wild et al.	2018	Volunteered information on nature-based solutions - Dredging for data on deculverting	Urban Forestry & Urban Greening	Y	N
13	Beaulieu et al.	2014	Effects of urban stream burial on organic matter dynamics and reach scale nitrate retention	Biogeochemistry	Y	Y
14	Broadhead et al.	2013	Captured streams and springs in combined sewers: A review of the evidence; consequences and opportunities	Water Research	Y	Y
15	Charbonneau & Resh	1992	Strawberry Creek on the University of CaliJornia; Berkeley Campus: A case history of urban stream restoration	Aquatic Conservation: Marine and Freshwater Ecosystems	Y	Y
16	Cho	2010	The politics of urban nature restoration the case of Cheonggyecheon restoration in Seoul; Korea	International Development Planning Review	Y	Y
17	Choe et al.	2014	Temporal changes in benthic macroinvertebrates and their interactions with fish predators after restoration in the Cheonggyecheon; a downtown stream in Seoul; Korea	Entomological Research	Y	Y
18	Cockerill & Aderson	2014	Creating False Images, Stream Restoration in an Urban Setting	Journal of the American Water Resources Association	Y	Y
19	Eden & Tunstall	2006	Ecological versus social restoration? How urban river restoration challenges but also fails to challenge the science - policy nexus in the United Kingdom	Environment and Planning C: Government and Policy	Y	Y
20	Everard & Moggridge	2012	Rediscovering the value of urban rivers	Urban Ecosystems	Y	Y
21	Karvonen	2011	Civics of urban nature: enacting hybrid landscapes	Environment and Planning A: Economy and Space	Y	Y
22	Karvonen	2010	Metronatural: Inventing and reworking urban nature in Seattle	Progress in Planning	Y	Y
23	Larned et al.	2006	Macrophytes in Urban Stream Rehabilitation: Establishment, Ecological Effects, and Public Perception	Restoration Ecology	Y	Y
24	Lee & Anderson	2013	The Restored Cheonggyecheon and the Quality of Life in Seoul	Journal of Urban Technology	Y	Y
25	Lee et al.	2017	Social conflict management framework for project viability: Case studies from Korean megaprojects	International Journal of Project Management	Y	Y
26	Lee et al.	2014	Tourism’s role in urban regeneration: examining the impact of environmental cues on emotion; satisfaction; loyalty; and support for Seoul’s revitalized Cheonggyecheon stream district	Journal of Sustainable Tourism	Y	Y
27	Love	2005	DAYLIGHTING SALT LAKE'S CITY CREEK: AN URBAN RIVER UNENTOMBED	Golden Gate University Law Review	Y	Y
28	Moran	2007	Stream Restoration Projects: A Critical Analysis of Urban Greening	Local Environment	Y	N
29	Moran et al.	2016	Finding our way: A case study of urban waterway restoration and participatory process	Landscape and Urban Planning	Y	N
30	Myers & Nieraeth	2016	Restoration and Coho Salmon Carrying Capacity of Chester Creek; an Urban Stream in Anchorage; Alaska	Nothwest Science	Y	Y
31	Rinaldi	2007	Landscapes of metropolitan hedonism The Cheonggyecheon Linear Park in Seoul	Journal of Landscape Architecture	Y	Y
32	Shafray & Kim	2017	A Study of Walkable Spaces with Natural Elements for Urban Regeneration: A Focus on Cases in Seoul; South Korea	Sustainability	Y	Y
33	Shin & Lee	2006	Cheong Gye Cheon restoration in Seoul, Korea	Proceedings of the Institution of Civil Engineers: Civil Engineering	Y	Y
34	Temperton et al.	2014	Flexible and Adaptable Restoration: An Example from South Korea	Restoration Ecology	Y	Y
35	Uršič-Križnik	2012	Comparing urban renewal in Barcelona and Seoul - Urban management in conditions of competition among global cities	Asia Europe Journal	Y	Y
36	Chancellor	2010	Cheonggyecheon: Streaming Currere	Complicity: An International Journal of Complexity and Education	Y	Y
37	García	2017	Community Engagement in an Urban Daylighting Project: A Case Study of a Salt Lake City Creek	UPLanD	Y	Y
38	Newman et al.	2012	The Frog Dillema: Urban Stream Restoration and the Nature/Culture Dialectic	Environments: A Journal of Interdisciplinary Studies	Y	Y
39	Sanders	2018	Can relinquishing control restore our urban waterways	Natural Resources and Environment	Y	N
40	Shafray & Kim	2016	Approaching the issues of Urban Waterstreams Organization as a New City Landscape: Focused on Case Studies in Seoul; South Korea	Journal of Engineering Technology	Y	Y
41	Catalano	2018	Ecological Design to Shape New Urbanities	Conservation Biology	Y	Y
42	Gret-Regamey et al.	2016	River rehabilitation as an opportunity for ecological landscape design	Sustainable Cities and Society	Y	Y
43	Johnson et al.	2016	Nutrient Retention in Restored Streams and Rivers: A Global Review and Synthesis	Water	Y	N
44	Lee & Jung	2016	Assessment of an Urban Stream Restoration Project by Cost-Benefit Analysis: the Case of Cheonggyecheon Stream in Seoul; South Korea	KSCE Hournal of Civil Engineering	Y	Y
45	Neale & Moffett	2016	Re-engineering buried urban streams: Daylighting results in rapid changes in stream invertebrate communities	Ecological Engineering	Y	Y
46	Yocom	2014	Building Watershed Narratives: An Approach for Broadening the Scope of Success in Urban Stream Restoration	Landscape Research	Y	Y
47	Kobojeck	2017	A small river within the urban space. The evolution of the relationship using example of Łódź	Space-Society-Economy	Y	N
48	Sibilla et al.	2017	Hydraulic approach to Navigli canal daylighting in Milan; Italy	Sustainable Cities and Society	Y	Y
49	Chung et al.	2012	The loss of road capacity and self-compliance: Lessons from the Cheonggyecheon stream restoration	Transport Policy	Y	Y
50	Delibas & Tezer	2017	‘'Stream Daylighting’ as an approach for the renaturalization of riverine systems in urban areas: Istanbul-Ayamama Stream case	Ecohydrology & Hydrobiology	Y	Y
51	Han	2015	Authoritarian environmnetalism under democracy: Korea's river restoration project	Environmental Politics	Y	Y
52	Ledford et al.	2017	Impact of seasonal changes in stream metabolism on nitrate concentrations in an urban stream	Biogeochemistry	Y	N
53	Moran	2010	Cities; Creeks; and Ersure: Stream Restoration and Environmental Justice	Environmental Justice	Y	N
54	Napieralski & Carvalhaes	2016	Urban stream deserts: Mapping a legacy of urbanization in the United States	Applied Geography	Y	N
55	Reisinger et al	2016	Nitrogen-cycling process rates across urban ecosystems	FEMS Microbiology Ecology	Y	N
56	Ryu & Kwon	2016	How Do Mega Projects Alter the City to Be More Sustainable? Spatial Changes Following the Seoul Cheonggyecheon Restoration Project in South Korea	Sustainability	Y	Y
57	Walsh et al.	2016	Variability in stream ecosystem response to urbanization: Unraveling the influences of physiography and urban land and water management	Progress in Physical Geography	Y	N
58	Weitzell et al.	2016	Extent of Stream burial and Relationship to Watershed Area; Topography; and Impervious Surface Area	Water	Y	N
59	Zhou et al.	2017	Shifting concepts of urban spatial heterogeneity and their implications for sustainability	Landscape Ecology	Y	N
60	Travassos et al.	2017	Uneven urbanization; rivers; nature and ecological modernization	Espacio Abierto	Y	Y
61	Kristensen et al.	2012	Selection, implementation and cost of restoring in lowland stream: A basis for identifying restoration priorities	Environmental Science and Policy	Y	N
62	Bernhardt & Palmer	2007	Restoring streams in an urbanizing world	Freshwater Biology	Y	N
63	Chou	2016	Achieving Successful River Restoration in Dense Urban Areas: Lessons from Taiwan	Sustainability	Y	Y
64	Moerke & Lamberti	2004	Restoring Stream Ecosystems: Lessons from a Midwestern State	Restoration Ecology	Y	N
65	Tuler et al.	2016	Stormwater Management in a Time of Climate Change: Insights from a Series of Scenario-Building Dialogues	Weather, Climate, and Society	Y	N
66	Silva & Costa	2016	Flood Adaptation Measures Applicable in the Design of Urban Public Spaces: Proposal for a Conceptual Framework	Water	Y	Y
67	Kaushal & Belt	2012	The urban watershed continuum: evolving spatial and temporal dimensions	Urban Ecosystems	Y	N
68	Pennino et al.	2014	Effects of urban stream burial on nitrogen uptake and ecosystem metabolism: implications for watershed nitrogen and carbon fluxes	Biogeochemistry	Y	N
69	Platt	2006	Urban Watershed Management: Sustainability One Stream At A Time	Environment: Science and Policy for Sustainable Development	Y	N
70	Bae	2011	Urban stream restoration in Korea - Design considerations and residents' willingness to pay	Urban Forestry & Urban Greening	Y	Y
71	Bernhardt et al.	2005	Synthesizing U.S. River Restoration Efforts	Science	Y	N
72	Broadhead et al.	2015	Finding lost streams and springs captured in combined sewers: a multiple lines of evidence approach	Water and Environment Journal Promoting Sustainable Solutions	Y	N
73	Coutts et al.	2012	Watering our cities: The capacity for Water Sensitive Urban Design to support urban cooling and improve human thermal comfort in the Australian context	Progress in Physical Geography	Y	Y
74	Fernandes & Guiomar	2018	Nature‐based solutions: The need to increase the knowledge on their potentialities and limits	Land Degradation and Development	Y	N
75	Kang & Cervero	2009	From Elevated Freeway to Urban Greenway: Land Value Impacts of the CGC Project in Seoul; Korea	Urban Studies	Y	Y
76	Musacchio	2009	The scientific basis for the design of landscape sustainability: A conceptual framework for translation landscape research and practive of designed landscapes and the six Es of landscape sustainability	Landscape Ecology	Y	N
77	Zingraff-Hamed et al.	2018	Urban and rural river restoration in France: a typology	Restoration Ecology	Y	Y
78	Jin	2016	IDENTIFICATION MECHANISM AND DESIGN STRATEGIES FOR STREAM DAYLIGHTING IN VANCOUVER	The University of British Columbia	N	Y
79	Koshaley	2008	DEVELOPING ELIGIBILITY CRITERIA FOR DAYLIGHTING STREAMS AS APPLIED TO DALLAS MILL CREEK	University of Texas at Arlington	N	Y
80	Meyer et al.	2005	BURIED ALIVE: POTENTIAL CONSEQUENCES OF BURYING HEADWATER STREAMS IN DRAINAGE PIPES	2005 Georgia Water Resources Conference	N	Y
81	Pinkham	2000	DAYLIGHTING: NEW LIFE FOR BURIED STREAMS	Rocky Mountain Institute	N	Y
82	Tukel	2018	The etiquette of necessity	N/A	N	Y
83	Looser	2013	Deconstruction/Construction: The Cheonggyecheon Restoration Project in Seoul edited by Joan Busquets (review)	Journal of Korean Studies	Y	Y
84	Arnott	2017	Macroinvertebrate colonisation of recently deculverted urban stream	Norwegian University of Life Sciences	N	Y
85	Başoğlu et al.	2018	Dynamic Assessment of Nature Based Solutions Through Urban Level LCA	Designing Sustainable Technologies; Products and Politics	N	Y
86	Buchholz & Younos	2007	URBAN STREAM DAYLIGHTING: Case Study Evaluations	Virginia Water Resource Research Center	N	Y
87	Busquets	2011	Deconstruction/Construction: The Cheonggyecheon Restoration Project in Seoul; Measuring Transformation: Effects of the Restoration Work	Harvard University Graduate School of Design	N	Y
88	Hwang	2004	Restoring Cheonggyecheon Stream in the Downtown Seoul	International Workshop on Asian Approach toward Sustainable Urban Regeneration	N	Y
89	Jencks & Leonardson	2004	Daylighting Islais Creek : a feasibility study	University of California	N	Y
90	Jones	2001	Planning for Wildlife: Evaluating Creek Daylighting as a means of Urban Conservation	Dalhousie University	N	Y
91	Podolak	2012	Multifunctional Riverscapes: Stream restoration; Capability Brown's water features; and artificial whitewater	University of California	N	Y
92	Reed	2010	Ecological Urbanism; The Agency of Ecology Section	Lars Muller Publishers	N	N
93	Salem et al.	2015	Green Space Design for Ågadeparken: a Pilot Project for Daylighting; Ladegårdsåen	Worcester Polythechnic Institute	N	Y
94	Schanze et al.	2004	Urban River Bason Enhancement Methods	European Commission	N	Y
95	Tidball	2016	Human Perceptions of Animals in the St. Louis Region: Prospects for a Transspecies City	Southern Illinois University Edwardsville	N	N
96	Trice	2013	Daylighting Streams: Breathing Life into Urban Streams and Communities	American Rivers Organization	N	Y
97	Riley	2016	Restoring Neighborhood Streams: Planning; Design; and Construction	Island Press	N	Y
98	Boyle	2017	Vancouver stream restoration practices: Piloting a community-based monitoring framework along Still Creek community-based monitoring framework along Still Creek	Simon Fraser University	N	Y
99	Greer et al.	2017	The environmental and economic costs and benefits of the pNRP stream piping provisions; Publication No. GW/ESCI-T-18/6	Greater Wellington Regional Council	N	N
100	Younos & Parece	2016	Sustainable Water Management in Urban Environments	Springer Publishing	N	Y
101	Quinlan & Victoria	2012	Urban Patterns for a Green Economy	UN-Habitat	N	Y
102	Grant	2012	Ecosystem Services Come to Town: Greening Cities by Working with Nature	Wiley-Blackwell	N	Y
103	Gelsomini	2018	Stream Daylightling: The Effect of Restoring Culverted Streams on Ecosystem Functioning in Oslo; Norway	Norwegian University of Life Sciences	N	N
104	N/A	2007	De-culverting of watercourses	Chartered Institution of Water and Environmental Management	N	Y
105	Fortier	2017	Conflicting Identities of Garrison Creek	York University	N	N
106	Cesanek et al.	2017	PAS Report 588: Planners and Water	American Planning Association	N	Y
107	N/A	2012	URBAN STREAM DAYLIGHTING AND RESTORATION_THE EVOLUTION OF LONG TERM PROJECT MANAGEMENT FOR FOUR URBAN WATERSHEDS IN THE EAST SAN FRANCISCO BAY AREA	Massachusetts Institute of Technology (MIT)	N	Y
108	Ahern	1996	Hydropolis: The Role of Water in Urban Planning	Landscape and Urban Planning	N	Y
109	Conradin & Buchli	2004	THE ZURICH STREAM DAY-LIGHTING PROGRAM	Enhancing Urban Environment by Environmental Upgrading and Restoration	N	Y
110	Fitzsimmons	2004	REDISCOVERING NATURE- DAYLIGHTING AN URBAN STREAM	University of Maryland	N	Y
111	Lee	2004	Buried Treasure	Hanyang University	N	Y
112	Smith	2007	Assessing the Feasibility of Creek Daylighting in San Francisco; Part I: A Synthesis of Lessons Learned from Existing Urban Daylighting Projects	University of California	N	Y
113	ERZ Entsorgung	2003	Bäche in der Stadt Zürich	Office for Waste, Water, Energy and Air, Walchertor, 8090 Zürich, Switzerland	N	Y
114	Richards and Edwards	2018	Using water management infrastructure to addressboth flood risk and the urban heat isalnd	International Journal of Water Resources Development	Y	Y
115	Riley	1998	Restoring Streams in Cities: A Guide for Planners, Policymakers, and Citizens	Island Press Washington D.C.	N	Y

## Sheet: a) Publication Origin
PK	Publication Origin Location	Publication Origin Country	Publication Origin Continent
1	Washington	USA	North America
1	Oregon	USA	North America
1	Ohio	USA	North America
1	Minnesota	USA	North America
1	Maryland	USA	North America
2	Maryland	USA	North America
3	North Carolina	USA	North America
4	Unknown	Unknown	Unknown
5	Kentucky	USA	North America
6	South Chungcheong	South Korea	Asia
7	Gyeonggi-do	South Korea	Asia
8	Zürich	Switzerland	Europe
8	Neuchâtel	Switzerland	Europe
9	South Yorkshire	United Kingdom	Europe
10	British Columbia	Canada	North America
11	Philadelphia	USA	North America
11	Gyeonggi-do	South Korea	Asia
12	West Yorkshire	United Kingdom	Europe
13	Oregon	USA	North America
13	Oklahoma	USA	North America
13	Ohio	USA	North America
14	South Yorkshire	United Kingdom	Europe
15	California	USA	North America
16	Gyeonggi-do	South Korea	Asia
17	Gyeonggi-do	South Korea	Asia
18	North Carolina	USA	North America
19	The Southeast	United Kingdom	Europe
20	South Yorkshire	United Kingdom	Europe
20	Bristol	United Kingdom	Europe
21	Washington	USA	North America
22	North West	United Kingdom	Europe
23	Midtjylland	Denmark	Europe
23	Canterbury	New Zealand	Oceania
24	Gyeonggi-do	South Korea	Asia
25	Gyeonggi-do	South Korea	Asia
26	Gyeonggi-do	South Korea	Asia
27	Utah	USA	North America
28	New York	USA	North America
29	New York	USA	North America
30	Alaska	USA	North America
31	Vienna	Austria	Europe
32	Gyeonggi-do	South Korea	Asia
33	Gyeonggi-do	South Korea	Asia
34	Wisconsin	USA	North America
34	Western Australia	Australia	Oceania
34	Queensland	Australia	Oceania
34	North Rhine- Westphalia	Germany	Europe
34	Illinois	USA	North America
34	Gyeonggi-do	South Korea	Asia
34	East of United Kingdom	United Kingdom	Europe
34	California	USA	North America
34	British Columbia	Canada	North America
35	Osrednjeslovenska	Slovenia	Europe
35	Gyeonggi-do	South Korea	Asia
36	Victoria	Australia	Oceania
37	Utah	USA	North America
38	British Columbia	Canada	North America
39	California	USA	North America
40	Gyeonggi-do	South Korea	Asia
41	Zürich	Switzerland	Europe
42	Singapore	Singapore	Asia
43	Oregon	USA	North America
43	Maryland	USA	North America
44	Gyeonggi-do	South Korea	Asia
45	Auckland	New Zealand	Oceania
46	Washington	USA	North America
47	Lodz	Poland	Europe
48	Milan	Italy	Europe
49	Gyeonggi-do	South Korea	Asia
50	Istanbul	Turkey	Asia
51	Singapore	Singapore	Asia
52	Pennsylvania	USA	North America
52	New York	USA	North America
53	New York	USA	North America
54	Michigan	USA	North America
55	New York	USA	North America
56	Gyeonggi-do	South Korea	Asia
57	Victoria	Australia	Oceania
58	Philadelphia	USA	North America
58	Maryland	USA	North America
59	New York	USA	North America
59	California	USA	North America
59	Beijing	China	Asia
60	Sao Paulo	Brazil	South America
61	Midtjylland	Denmark	Europe
62	North Carolina	USA	North America
62	Maryland	USA	North America
63	Taoyuan	Taiwan	Asia
64	Indiana	USA	North America
65	Washington	USA	North America
65	New Hampshire	USA	North America
65	Massachusetts	USA	North America
66	Estremadura	Portugal	Europe
67	Maryland	USA	North America
68	Washington	USA	North America
68	Oregon	USA	North America
68	Ohio	USA	North America
68	Maryland	USA	North America
69	Massachusetts	USA	North America
70	North Carolina	USA	North America
71	Washington	USA	North America
71	Victoria	Australia	Oceania
71	Philadelphia	USA	North America
71	New Mexico	USA	North America
71	Missouri	USA	North America
71	Michigan	USA	North America
71	Maryland	USA	North America
71	Idaho	USA	North America
71	Georgia	USA	North America
71	Colorado	USA	North America
71	California	USA	North America
71	Arizona	USA	North America
72	South Yorkshire	United Kingdom	Europe
73	Victoria	Australia	Oceania
73	Flemish Brabant	Belgium	Europe
74	Alentejo	Portugal	Europe
75	California	USA	North America
76	Minnesota	USA	North America
77	Centre-Val de Loire	France	Europe
77	Bavaria	Germany	Europe
78	British Columbia	Canada	North America
79	Texas	USA	North America
80	Georgia	USA	North America
81	Colorado	USA	North America
82	Unknown	Unknown	Unknown
83	New York	USA	North America
84	Follo	Norway	Europe
85	Ankara	Turkey	Asia
86	Virginia	USA	North America
87	Massachusetts	USA	North America
88	Gyeonggi-do	South Korea	Asia
89	California	USA	North America
90	Nova Scotia	Canada	North America
91	California	USA	North America
92	Massachusetts	USA	North America
93	Massachusetts	USA	North America
94	Saxony Land	Germany	Europe
95	Illinois	USA	North America
96	Washington DC	USA	North America
97	Washington	USA	North America
98	British Columbia	Canada	North America
99	Wellington	New Zealand	Oceania
100	Virginia	USA	North America
101	Nairobi	Kenya	Africa
102	The Southeast	United Kingdom	Europe
103	Oslo	Norway	Europe
104	London	United Kingdom	Europe
105	Ontario	Canada	North America
106	Illinois	USA	North America
107	California	USA	North America
108	Massachusetts	USA	North America
109	Zürich	Switzerland	Europe
110	Maryland	USA	North America
111	Gyeonggi-do	South Korea	Asia
112	California	USA	North America
113	Zürich	Switzerland	Europe
114	Zürich	Switzerland	Europe
114	Ghim Moh	Singapore	Asia
115	Unknown	USA	North America

## Sheet: b) Publication Type
PK	Publication Type
1	journal article
2	journal article
3	journal article
4	journal article
5	journal article
6	journal article
7	journal article
8	journal article
9	journal article
10	journal article
11	journal article
12	journal article
13	journal article
14	journal article
15	journal article
16	journal article
17	journal article
18	journal article
19	journal article
20	journal article
21	journal article
22	journal article
23	journal article
24	journal article
25	journal article
26	journal article
27	journal article
28	journal article
29	journal article
30	journal article
31	journal article
32	journal article
33	journal article
34	journal article
35	journal article
36	journal article
37	journal article
38	journal article
39	journal article
40	journal article
41	journal article
41	book review
42	journal article
43	journal article
44	journal article
45	journal article
46	journal article
47	journal article
48	journal article
49	journal article
50	journal article
51	journal article
52	journal article
53	journal article
54	journal article
55	journal article
56	journal article
57	journal article
58	journal article
59	journal article
60	journal article
61	journal article
62	journal article
63	journal article
64	journal article
65	journal article
66	journal article
67	journal article
68	journal article
69	journal article
70	journal article
71	journal article
72	journal article
73	journal article
74	journal article
75	journal article
76	journal article
77	journal article
78	student work
78	report
79	student work
79	masters thesis
80	conference article
81	institutional report
82	report
83	journal article
83	book review
84	student work
84	masters thesis
85	book chapter
86	institutional report
87	book
88	institutional report
89	student work
89	report
90	student work
90	masters thesis
91	student work
91	doctoral dissertation
92	book
93	student work
93	report
94	institutional report
95	student work
95	masters thesis
96	institutional report
97	book
98	student work
98	masters thesis
99	institutional report
100	book
101	institutional report
102	book
103	student work
103	masters thesis
104	institutional report
105	student work
105	masters thesis
106	institutional report
107	institutional report
108	journal article
108	book review
109	workshop proceedings
110	student work
110	masters thesis
111	student work
111	report
112	student work
112	report
113	institutional report
114	journal article
115	book

## Sheet: c) Theme
PK	Theme
1	ecology
1	hydrology
2	ecology
2	sociocultural
2	infrastructure
3	ecology
3	hydrology
3	sociocultural
3	politics and policy
3	inclusive planning
3	daylighting
3	economics
4	ecology
4	politics and policy
4	built form and urban design
4	economics
5	ecology
5	hydrology
5	sociocultural
5	built form and urban design
5	economics
6	ecology
6	sociocultural
6	built form and urban design
6	infrastructure
6	politics and policy
7	ecology
7	infrastructure
7	economics
8	ecology
8	hydrology
8	politics and policy
8	inclusive planning
8	infrastructure
8	daylighting
9	ecology
9	hydrology
9	sociocultural
9	politics and policy
9	infrastructure
9	inclusive planning
9	built form and urban design
9	economics
10	ecology
10	hydrology
10	sociocultural
10	inclusive planning
10	daylighting
10	economics
11	ecology
11	hydrology
11	sociocultural
11	politics and policy
11	inclusive planning
11	infrastructure
11	daylighting
11	built form and urban design
11	economics
12	ecology
12	hydrology
12	sociocultural
12	politics and policy
12	inclusive planning
12	infrastructure
12	economics
13	ecology
13	hydrology
13	sociocultural
14	ecology
14	hydrology
14	sociocultural
14	politics and policy
14	infrastructure
14	economics
15	ecology
15	sociocultural
15	daylighting
16	hydrology
16	sociocultural
16	politics and policy
17	ecology
18	ecology
18	hydrology
18	sociocultural
18	daylighting
19	ecology
19	inclusive planning
19	built form and urban design
20	ecology
20	hydrology
20	sociocultural
20	built form and urban design
20	economics
21	politics and policy
21	inclusive planning
22	sociocultural
22	politics and policy
22	inclusive planning
23	ecology
23	sociocultural
23	daylighting
24	ecology
24	hydrology
24	sociocultural
24	politics and policy
24	infrastructure
24	economics
25	inclusive planning
25	daylighting
26	sociocultural
26	built form and urban design
26	infrastructure
27	ecology
27	hydrology
27	sociocultural
27	politics and policy
27	inclusive planning
27	infrastructure
27	daylighting
27	economics
28	sociocultural
28	politics and policy
28	inclusive planning
28	built form and urban design
28	daylighting
29	sociocultural
29	politics and policy
29	inclusive planning
29	built form and urban design
29	daylighting
30	ecology
30	daylighting
31	economics
31	sociocultural
31	built form and urban design
31	infrastructure
32	economics
32	ecology
32	sociocultural
32	infrastructure
33	politics and policy
33	built form and urban design
33	daylighting
33	infrastructure
33	economics
34	sociocultural
34	politics and policy
34	inclusive planning
34	built form and urban design
34	daylighting
35	economics
35	sociocultural
35	politics and policy
35	inclusive planning
35	built form and urban design
36	sociocultural
36	built form and urban design
36	daylighting
37	ecology
37	hydrology
37	sociocultural
37	inclusive planning
37	built form and urban design
37	infrastructure
37	economics
38	ecology
38	sociocultural
38	economics
39	ecology
39	hydrology
39	politics and policy
39	inclusive planning
39	built form and urban design
39	economics
40	politics and policy
40	sociocultural
40	infrastructure
40	economics
41	ecology
41	sociocultural
41	inclusive planning
41	built form and urban design
41	economics
42	ecology
42	sociocultural
42	inclusive planning
42	built form and urban design
42	politics and policy
43	hydrology
44	economics
44	sociocultural
44	infrastructure
45	ecology
45	hydrology
45	daylighting
46	ecology
46	hydrology
46	sociocultural
46	politics and policy
46	inclusive planning
46	infrastructure
46	daylighting
47	ecology
47	hydrology
47	sociocultural
47	infrastructure
47	economics
48	ecology
48	hydrology
48	sociocultural
48	inclusive planning
48	infrastructure
48	economics
49	infrastructure
50	ecology
50	hydrology
50	sociocultural
50	politics and policy
50	inclusive planning
50	built form and urban design
50	infrastructure
50	daylighting
50	economics
51	politics and policy
51	inclusive planning
52	ecology
52	hydrology
52	built form and urban design
52	infrastructure
52	daylighting
53	politics and policy
53	inclusive planning
53	built form and urban design
53	daylighting
54	ecology
54	hydrology
54	infrastructure
54	daylighting
54	built form and urban design
54	economics
55	hydrology
55	infrastructure
55	daylighting
56	ecology
56	politics and policy
56	built form and urban design
56	daylighting
56	economics
57	ecology
57	hydrology
57	sociocultural
57	infrastructure
57	daylighting
58	ecology
58	daylighting
58	politics and policy
59	sociocultural
59	built form and urban design
59	infrastructure
59	daylighting
60	economics
60	hydrology
60	sociocultural
60	politics and policy
61	ecology
61	hydrology
61	sociocultural
61	infrastructure
61	daylighting
61	economics
62	ecology
62	hydrology
63	ecology
63	hydrology
63	sociocultural
63	politics and policy
63	inclusive planning
63	built form and urban design
63	economics
64	ecology
64	hydrology
64	sociocultural
64	politics and policy
64	inclusive planning
64	infrastructure
64	daylighting
64	economics
65	ecology
65	hydrology
65	sociocultural
65	inclusive planning
65	built form and urban design
65	infrastructure
65	daylighting
66	ecology
66	hydrology
66	inclusive planning
66	built form and urban design
66	infrastructure
66	economics
67	hydrology
67	built form and urban design
68	ecology
68	hydrology
68	daylighting
69	ecology
69	hydrology
69	sociocultural
69	politics and policy
69	inclusive planning
69	infrastructure
69	daylighting
70	ecology
70	hydrology
70	inclusive planning
70	built form and urban design
70	economics
71	ecology
71	hydrology
71	sociocultural
71	infrastructure
71	daylighting
71	economics
72	hydrology
72	built form and urban design
72	infrastructure
72	economics
73	ecology
73	hydrology
73	sociocultural
73	infrastructure
74	ecology
74	hydrology
74	sociocultural
74	inclusive planning
74	infrastructure
75	economics
76	sociocultural
76	inclusive planning
76	built form and urban design
76	infrastructure
76	daylighting
77	ecology
77	hydrology
77	sociocultural
77	infrastructure
77	daylighting
77	economics
78	ecology
78	hydrology
78	sociocultural
78	infrastructure
78	economics
79	ecology
79	hydrology
79	sociocultural
79	politics and policy
79	inclusive planning
79	built form and urban design
79	infrastructure
79	economics
80	ecology
80	hydrology
80	sociocultural
80	economics
81	ecology
81	hydrology
81	sociocultural
81	politics and policy
81	inclusive planning
81	infrastructure
81	daylighting
81	built form and urban design
81	economics
82	ecology
82	hydrology
82	sociocultural
82	politics and policy
82	inclusive planning
82	built form and urban design
82	infrastructure
83	sociocultural
83	built form and urban design
83	infrastructure
83	economics
84	ecology
84	hydrology
84	daylighting
85	built form and urban design
85	built form and urban design
85	infrastructure
85	economics
86	ecology
86	hydrology
86	sociocultural
86	infrastructure
86	daylighting
86	economics
87	built form and urban design
87	inclusive planning
87	daylighting
88	ecology
88	hydrology
88	sociocultural
88	politics and policy
88	infrastructure
89	hydrology
89	sociocultural
89	politics and policy
89	infrastructure
90	ecology
90	hydrology
90	sociocultural
90	infrastructure
90	daylighting
90	politics and policy
90	economics
91	ecology
91	hydrology
91	sociocultural
91	politics and policy
91	built form and urban design
91	infrastructure
91	daylighting
91	economics
92	ecology
92	sociocultural
92	daylighting
93	ecology
93	hydrology
93	sociocultural
93	infrastructure
93	economics
94	ecology
94	hydrology
94	sociocultural
94	built form and urban design
94	infrastructure
94	daylighting
95	ecology
95	sociocultural
95	inclusive planning
95	politics and policy
96	ecology
96	hydrology
96	sociocultural
96	politics and policy
96	daylighting
96	inclusive planning
97	economics
97	ecology
97	hydrology
97	sociocultural
97	politics and policy
97	inclusive planning
97	infrastructure
97	daylighting
97	built form and urban design
98	ecology
98	hydrology
98	economics
98	sociocultural
98	inclusive planning
98	infrastructure
98	daylighting
98	politics and policy
99	ecology
99	hydrology
99	economics
99	sociocultural
99	politics and policy
99	built form and urban design
99	daylighting
100	ecology
100	hydrology
100	economics
100	sociocultural
100	politics and policy
100	built form and urban design
100	infrastructure
100	daylighting
101	ecology
101	economics
101	infrastructure
101	infrastructure
102	ecology
102	hydrology
102	sociocultural
102	economics
102	infrastructure
103	ecology
103	hydrology
103	economics
103	sociocultural
103	infrastructure
103	daylighting
104	ecology
104	hydrology
104	economics
104	sociocultural
104	inclusive planning
104	built form and urban design
104	daylighting
104	politics and policy
105	hydrology
105	politics and policy
105	sociocultural
105	inclusive planning
105	infrastructure
105	built form and urban design
106	ecology
106	hydrology
106	sociocultural
106	inclusive planning
106	infrastructure
106	daylighting
106	politics and policy
107	ecology
107	hydrology
107	economics
107	sociocultural
107	inclusive planning
107	daylighting
107	infrastructure
108	hydrology
108	inclusive planning
108	infrastructure
108	daylighting
109	ecology
109	hydrology
109	sociocultural
109	inclusive planning
109	infrastructure
109	politics and policy
110	hydrology
110	sociocultural
110	built form and urban design
110	economics
110	inclusive planning
110	infrastructure
111	hydrology
111	economics
111	sociocultural
111	infrastructure
112	economics
112	politics and policy
112	inclusive planning
113	ecology
113	sociocultural
113	hydrology
113	infrastructure
114	hydrology
114	ecology
115	hydrology
115	daylighting
115	built form and urban design

## Sheet: d) Sub-Theme
PK	Sub-Theme
1	water quality and pollution
1	water chemistry and nutrient cycling
1	invertebrate/microbial communities
2	public education
2	green infrastructure/sustainable development
2	ecosystem services
2	climate change
2	biodiversity
3	wildlife habitat and connectivity
3	urban/regional policy
3	stormwater management
3	public perceptions of daylighting and nature
3	public participation and stakeholder engagement
3	public education
3	law/legal background
3	land costs and property value
3	International cooperation and collaboration
3	hydrological connectivity
3	environmental social justice
3	ecosystem function and integrity
3	ecological authenticity
3	daylighting methods and management
3	daylighting evaluation and monitoring
3	cultural revitalization
3	bank stability and erosion
4	wildlife habitat and connectivity
4	urban/regional policy
4	urban resilience
4	urban heat island effect/microclimate
4	land costs and property value
4	climate change
4	biodiversity
4	air quality
5	wildlife habitat and connectivity
5	water quality and pollution
5	water chemistry and nutrient cycling
5	urban/village renewal
5	stream geomorphology
5	public amenities and aesthetics
5	hydrological connectivity
5	ecosystem function and integrity
5	bank stability and erosion
6	wildlife habitat and connectivity
6	law/legal background
6	landscape design
6	green infrastructure/sustainable development
6	ecosystem/bioregional scale
6	ecosystem function and integrity
6	cultural revitalization
7	wildlife habitat and connectivity
7	water quality and pollution
7	wastewater and sewage management
7	stormwater management
7	land costs and property value
7	hydrological connectivity
7	green infrastructure/sustainable development
7	ecosystem function and integrity
7	economic depression
7	air quality
8	water quality and pollution
8	water chemistry and nutrient cycling
8	wastewater and sewage management
8	urban/regional policy
8	stream geomorphology
8	stormwater management
8	public participation and stakeholder engagement
8	law/legal background
8	International cooperation and collaboration
8	hydrological connectivity
8	green infrastructure/sustainable development
8	ecosystem function and integrity
8	daylighting evaluation and monitoring
8	citizen engagement
8	channel/treatment design
8	bank stability and erosion
9	wildlife habitat and connectivity
9	water quality and pollution
9	wastewater and sewage management
9	urban/village renewal
9	urban/regional policy
9	transportation
9	stormwater management
9	social consequences
9	public perceptions of daylighting and nature
9	public education
9	public amenities and aesthetics
9	land costs and property value
9	International cooperation and collaboration
9	hydrological connectivity
9	economic development
9	daylighting impacts and objectives
9	daylighting feasibility/valuation
9	daylighting evaluation and monitoring
9	cultural revitalization
9	cost efficiencies/inefficiencies
9	channel/treatment design
10	wildlife habitat and connectivity
10	urban heat island effect/microclimate
10	stormwater management
10	social consequences
10	public health and safety
10	public education
10	public amenities and aesthetics
10	International cooperation and collaboration
10	hydrological connectivity
10	ecosystem function and integrity
10	economic development
10	ecological authenticity
10	daylighting impacts and objectives
10	daylighting evaluation and monitoring
10	cultural revitalization
10	citizen engagement
10	biodiversity
10	air quality
11	water quality and pollution
11	urban heat island effect/microclimate
11	urban agriculture
11	transportation
11	social consequences
11	public participation and stakeholder engagement
11	land use and zoning
11	green infrastructure/sustainable development
11	environmental social justice
11	ecosystem function and integrity
11	economic development
11	economic depression
11	ecological authenticity
11	daylighting evaluation and monitoring
11	cultural revitalization
11	climate change
11	biodiversity
12	wildlife habitat and connectivity
12	stormwater management
12	social consequences
12	social consequences
12	public participation and stakeholder engagement
12	public education
12	land ownership
12	land costs and property value
12	International cooperation and collaboration
12	hydrological connectivity
12	green infrastructure/sustainable development
12	environmental social justice
12	ecosystem services
12	economic development
12	daylighting impacts and objectives
12	cost efficiencies/inefficiencies
12	climate change
12	citizen engagement
12	bank stability and erosion
13	wildlife habitat and connectivity
13	water chemistry and nutrient cycling
13	ecosystem services
13	biodiversity
14	wildlife habitat and connectivity
14	water quality and pollution
14	wastewater and sewage management
14	urban/regional policy
14	urban heat island effect/microclimate
14	stormwater management
14	public amenities and aesthetics
14	law/legal background
14	green infrastructure/sustainable development
14	ecosystem services
14	cost efficiencies/inefficiencies
15	water quality and pollution
15	water chemistry and nutrient cycling
15	public education
15	public amenities and aesthetics
15	daylighting methods and management
15	biodiversity
15	bank stability and erosion
16	stormwater management
16	public perceptions of daylighting and nature
16	politics of place
16	environmental social justice
16	ecological authenticity
17	wildlife habitat and connectivity
17	invertebrate/microbial communities
17	ecosystem function and integrity
18	water quality and pollution
18	public perceptions of daylighting and nature
18	ecosystem function and integrity
18	ecological authenticity
18	daylighting impacts and objectives
18	daylighting evaluation and monitoring
18	biodiversity
19	urban/village renewal
19	public participation and stakeholder engagement
19	ecosystem function and integrity
20	wildlife habitat and connectivity
20	water quality and pollution
20	urban heat island effect/microclimate
20	stormwater management
20	public health and safety
20	public amenities and aesthetics
20	landscape design
20	ecosystem services
20	economic development
20	biodiversity
20	air quality
21	public participation and stakeholder engagement
21	environmental social justice
22	public perceptions of daylighting and nature
22	public participation and stakeholder engagement
22	politics of place
22	law/legal background
22	environmental social justice
23	public perceptions of daylighting and nature
23	public amenities and aesthetics
23	invertebrate/microbial communities
23	ecosystem function and integrity
23	daylighting evaluation and monitoring
23	biodiversity
24	wildlife habitat and connectivity
24	water quality and pollution
24	transportation
24	public perceptions of daylighting and nature
24	public health and safety
24	public amenities and aesthetics
24	law/legal background
24	land costs and property value
24	environmental social justice
24	economic development
24	ecological authenticity
24	cultural revitalization
24	air quality
25	public participation and stakeholder engagement
25	daylighting methods and management
26	transportation
26	public perceptions of daylighting and nature
26	placemaking/sense of place
27	wildlife habitat and connectivity
27	water quality and pollution
27	urban/regional policy
27	urban heat island effect/microclimate
27	transportation
27	public participation and stakeholder engagement
27	public health and safety
27	public amenities and aesthetics
27	law/legal background
27	land ownership
27	land costs and property value
27	green infrastructure/sustainable development
27	ecosystem services
27	ecosystem function and integrity
27	economic development
27	daylighting methods and management
27	daylighting impacts and objectives
27	daylighting feasibility/valuation
27	daylighting evaluation and monitoring
27	citizen engagement
27	biodiversity
28	social consequences
28	public education
28	politics of place
28	green infrastructure/sustainable development
28	environmental social justice
28	ecosystem services
28	daylighting methods and management
28	daylighting impacts and objectives
28	cultural revitalization
28	citizen engagement
29	public perceptions of daylighting and nature
29	public participation and stakeholder engagement
29	public education
29	placemaking/sense of place
29	International cooperation and collaboration
29	environmental social justice
29	daylighting methods and management
29	cultural revitalization
30	wildlife habitat and connectivity
30	urban stream syndrome
30	ecosystem function and integrity
30	daylighting evaluation and monitoring
31	placemaking/sense of place
31	green infrastructure/sustainable development
31	economic development
31	ecological authenticity
31	cultural revitalization
31	cost efficiencies/inefficiencies
31	channel/treatment design
32	wildlife habitat and connectivity
32	transportation
32	public health and safety
32	public amenities and aesthetics
32	land costs and property value
32	green infrastructure/sustainable development
32	economic development
32	daylighting feasibility/valuation
32	cultural revitalization
32	air quality
33	urban/regional policy
33	transportation
33	landscape design
33	economic depression
33	daylighting feasibility/valuation
33	daylighting evaluation and monitoring
34	urban/regional policy
34	urban resilience
34	public participation and stakeholder engagement
34	public education
34	ecological authenticity
34	daylighting methods and management
34	cultural revitalization
35	urban/village renewal
35	social consequences
35	public participation and stakeholder engagement
35	politics of place
35	land costs and property value
35	environmental social justice
35	economic development
35	cost efficiencies/inefficiencies
36	public perceptions of daylighting and nature
36	placemaking/sense of place
36	ecological authenticity
36	daylighting methods and management
37	wildlife habitat and connectivity
37	water quality and pollution
37	urban/village renewal
37	urban heat island effect/microclimate
37	urban form/morphology
37	transportation
37	stormwater management
37	public participation and stakeholder engagement
37	public health and safety
37	public amenities and aesthetics
37	ecosystem services
37	ecosystem function and integrity
37	economic development
37	cultural revitalization
37	cost efficiencies/inefficiencies
37	biodiversity
37	bank stability and erosion
38	wildlife habitat and connectivity
38	public education
38	public amenities and aesthetics
38	land costs and property value
38	ecosystem services
38	daylighting feasibility/valuation
38	cultural revitalization
38	cost efficiencies/inefficiencies
39	wildlife habitat and connectivity
39	water quality and pollution
39	urban/regional policy
39	stormwater management
39	law/legal background
39	land use and zoning
39	land ownership
39	International cooperation and collaboration
39	daylighting feasibility/valuation
40	transportation
40	public amenities and aesthetics
40	green infrastructure/sustainable development
40	environmental social justice
40	economic development
40	daylighting feasibility/valuation
40	cultural revitalization
41	wildlife habitat and connectivity
41	urban resilience
41	public education
41	International cooperation and collaboration
41	ecosystem services
41	ecosystem function and integrity
41	cost efficiencies/inefficiencies
41	citizen engagement
41	biodiversity
42	public participation and stakeholder engagement
42	law/legal background
42	landscape design
42	ecosystem services
42	citizen engagement
42	biodiversity
43	water chemistry and nutrient cycling
43	stormwater management
43	hydrological connectivity
44	transportation
44	public perceptions of daylighting and nature
44	land costs and property value
44	economic development
44	economic depression
44	daylighting feasibility/valuation
44	cost efficiencies/inefficiencies
45	wildlife habitat and connectivity
45	water quality and pollution
45	urban stream syndrome
45	invertebrate/microbial communities
45	ecosystem function and integrity
45	daylighting evaluation and monitoring
45	biodiversity
46	wildlife habitat and connectivity
46	water quality and pollution
46	wastewater and sewage management
46	urban stream syndrome
46	social consequences
46	public health and safety
46	public education
46	public amenities and aesthetics
46	politics of place
46	International cooperation and collaboration
46	hydrological connectivity
46	ecosystem/bioregional scale
46	ecosystem function and integrity
46	daylighting methods and management
46	cost efficiencies/inefficiencies
46	citizen engagement
47	wildlife habitat and connectivity
47	wastewater and sewage management
47	urban heat island effect/microclimate
47	stormwater management
47	public health and safety
47	public amenities and aesthetics
47	economic development
47	cultural revitalization
47	air quality
48	water quality and pollution
48	wastewater and sewage management
48	urban agriculture
48	transportation
48	stream geomorphology
48	stormwater management
48	public health and safety
48	public amenities and aesthetics
48	invertebrate/microbial communities
48	International cooperation and collaboration
48	hydrological connectivity
48	green infrastructure/sustainable development
48	energy production
48	ecological authenticity
48	daylighting feasibility/valuation
48	cultural revitalization
48	cost efficiencies/inefficiencies
48	climate change
48	channel/treatment design
49	transportation
50	wildlife habitat and connectivity
50	water quality and pollution
50	wastewater and sewage management
50	urban/village renewal
50	urban/regional policy
50	urban stream syndrome
50	stormwater management
50	public participation and stakeholder engagement
50	public health and safety
50	public education
50	public amenities and aesthetics
50	politics of place
50	law/legal background
50	law/legal background
50	landscape design
50	land costs and property value
50	International cooperation and collaboration
50	hydrological connectivity
50	ecosystem services
50	economic development
50	daylighting methods and management
50	daylighting impacts and objectives
50	daylighting feasibility/valuation
50	cultural revitalization
50	cost efficiencies/inefficiencies
50	citizen engagement
50	biodiversity
50	air quality
51	politics of place
51	public participation and stakeholder engagement
51	law/legal background
51	environmental social justice
52	wildlife habitat and connectivity
52	water chemistry and nutrient cycling
52	wastewater and sewage management
52	hydrological connectivity
52	daylighting evaluation and monitoring
52	channel/treatment design
53	urban form/morphology
53	public participation and stakeholder engagement
53	public education
53	politics of place
53	International cooperation and collaboration
53	environmental social justice
53	daylighting methods and management
53	cultural revitalization
53	citizen engagement
54	wastewater and sewage management
54	urban stream syndrome
54	stream geomorphology
54	stormwater management
54	land use and zoning
54	hydrological connectivity
54	green infrastructure/sustainable development
54	daylighting methods and management
54	daylighting evaluation and monitoring
54	cost efficiencies/inefficiencies
55	water quality and pollution
55	water chemistry and nutrient cycling
55	stormwater management
55	green infrastructure/sustainable development
55	daylighting evaluation and monitoring
56	wildlife habitat and connectivity
56	urban/regional policy
56	urban form/morphology
56	placemaking/sense of place
56	landscape design
56	land use and zoning
56	land costs and property value
56	ecosystem function and integrity
56	daylighting evaluation and monitoring
57	urban stream syndrome
57	stream geomorphology
57	stormwater management
57	green infrastructure/sustainable development
57	ecosystem services
57	daylighting typology
58	wildlife habitat and connectivity
58	urban stream syndrome
58	law/legal background
58	ecosystem function and integrity
58	daylighting evaluation and monitoring
59	urban form/morphology
59	public perceptions of daylighting and nature
59	landscape design
59	green infrastructure/sustainable development
59	ecosystem services
59	daylighting methods and management
60	urban/regional policy
60	stormwater management
60	public perceptions of daylighting and nature
60	public health and safety
60	environmental social justice
60	cost efficiencies/inefficiencies
61	wildlife habitat and connectivity
61	water quality and pollution
61	wastewater and sewage management
61	urban agriculture
61	stormwater management
61	land ownership
61	invertebrate/microbial communities
61	green infrastructure/sustainable development
61	daylighting methods and management
61	daylighting feasibility/valuation
61	daylighting evaluation and monitoring
61	cost efficiencies/inefficiencies
61	climate change
61	channel/treatment design
61	biodiversity
62	water quality and pollution
62	stream geomorphology
62	stormwater management
62	hydrological connectivity
62	biodiversity
62	bank stability and erosion
63	water quality and pollution
63	urban/regional policy
63	urban form/morphology
63	stream geomorphology
63	stormwater management
63	public perceptions of daylighting and nature
63	public participation and stakeholder engagement
63	public education
63	public amenities and aesthetics
63	land use and zoning
63	ecosystem function and integrity
63	ecological authenticity
63	cost efficiencies/inefficiencies
63	climate change
63	biodiversity
64	wildlife habitat and connectivity
64	water quality and pollution
64	water chemistry and nutrient cycling
64	urban/regional policy
64	stream geomorphology
64	stormwater management
64	public perceptions of daylighting and nature
64	invertebrate/microbial communities
64	International cooperation and collaboration
64	hydrological connectivity
64	green infrastructure/sustainable development
64	ecosystem function and integrity
64	daylighting methods and management
64	daylighting impacts and objectives
64	daylighting evaluation and monitoring
64	cost efficiencies/inefficiencies
64	citizen engagement
64	channel/treatment design
64	bank stability and erosion
65	wastewater and sewage management
65	urban resilience
65	stormwater management
65	public participation and stakeholder engagement
65	public health and safety
65	public education
65	International cooperation and collaboration
65	green infrastructure/sustainable development
65	daylighting methods and management
65	climate change
66	water quality and pollution
66	urban resilience
66	stormwater management
66	International cooperation and collaboration
66	green infrastructure/sustainable development
66	cost efficiencies/inefficiencies
66	climate change
66	channel/treatment design
67	water scarcity and supply
67	water quality and pollution
67	water chemistry and nutrient cycling
67	land use and zoning
67	hydrological connectivity
68	water quality and pollution
68	water chemistry and nutrient cycling
68	stream geomorphology
68	stream geomorphology
68	hydrological connectivity
68	ecosystem function and integrity
68	daylighting evaluation and monitoring
69	wildlife habitat and connectivity
69	water quality and pollution
69	urban/regional policy
69	stormwater management
69	public perceptions of daylighting and nature
69	public participation and stakeholder engagement
69	public education
69	law/legal background
69	hydrological connectivity
69	green infrastructure/sustainable development
69	environmental social justice
69	ecosystem services
69	daylighting methods and management
69	citizen engagement
70	urban resilience
70	stormwater management
70	public participation and stakeholder engagement
70	daylighting feasibility/valuation
70	climate change
71	wildlife habitat and connectivity
71	water quality and pollution
71	stormwater management
71	public education
71	public amenities and aesthetics
71	land ownership
71	hydrological connectivity
71	ecosystem function and integrity
71	daylighting methods and management
71	daylighting impacts and objectives
71	daylighting feasibility/valuation
71	daylighting evaluation and monitoring
71	channel/treatment design
71	bank stability and erosion
72	water quality and pollution
72	wastewater and sewage management
72	urban form/morphology
72	stormwater management
72	cost efficiencies/inefficiencies
73	water scarcity and supply
73	urban heat island effect/microclimate
73	green infrastructure/sustainable development
73	climate change
74	wildlife habitat and connectivity
74	stormwater management
74	public participation and stakeholder engagement
74	public amenities and aesthetics
74	green infrastructure/sustainable development
74	ecosystem function and integrity
74	cultural revitalization
75	land costs and property value
75	economic development
75	daylighting feasibility/valuation
76	public health and safety
76	placemaking/sense of place
76	landscape design
76	International cooperation and collaboration
76	green infrastructure/sustainable development
76	ecosystem services
76	daylighting methods and management
77	wildlife habitat and connectivity
77	water quality and pollution
77	wastewater and sewage management
77	urban/regional policy
77	stream geomorphology
77	stormwater management
77	public health and safety
77	public amenities and aesthetics
77	ecosystem function and integrity
77	daylighting typology
77	daylighting impacts and objectives
77	daylighting feasibility/valuation
77	daylighting evaluation and monitoring
77	cultural revitalization
78	wildlife habitat and connectivity
78	water quality and pollution
78	wastewater and sewage management
78	stormwater management
78	public amenities and aesthetics
78	land ownership
78	hydrological connectivity
78	green infrastructure/sustainable development
78	daylighting feasibility/valuation
78	cultural revitalization
78	cost efficiencies/inefficiencies
78	channel/treatment design
78	biodiversity
79	wildlife habitat and connectivity
79	water quality and pollution
79	urban/regional policy
79	transportation
79	stream geomorphology
79	stormwater management
79	public amenities and aesthetics
79	law/legal background
79	landscape design
79	land use and zoning
79	land costs and property value
79	International cooperation and collaboration
79	hydrological connectivity
79	ecosystem services
79	daylighting feasibility/valuation
79	cost efficiencies/inefficiencies
79	citizen engagement
79	channel/treatment design
79	biodiversity
79	bank stability and erosion
80	wildlife habitat and connectivity
80	water quality and pollution
80	public health and safety
80	land ownership
80	hydrological connectivity
80	cost efficiencies/inefficiencies
80	biodiversity
81	wildlife habitat and connectivity
81	water quality and pollution
81	water chemistry and nutrient cycling
81	wastewater and sewage management
81	urban/village renewal
81	urban/regional policy
81	urban agriculture
81	transportation
81	stream geomorphology
81	stormwater management
81	public perceptions of daylighting and nature
81	public participation and stakeholder engagement
81	public health and safety
81	public education
81	public amenities and aesthetics
81	politics of place
81	law/legal background
81	land use and zoning
81	land ownership
81	land costs and property value
81	invertebrate/microbial communities
81	International cooperation and collaboration
81	hydrological connectivity
81	green infrastructure/sustainable development
81	ecosystem function and integrity
81	economic development
81	daylighting methods and management
81	daylighting impacts and objectives
81	daylighting feasibility/valuation
81	daylighting evaluation and monitoring
81	cultural revitalization
81	cost efficiencies/inefficiencies
81	citizen engagement
81	channel/treatment design
81	bank stability and erosion
81	air quality
82	wildlife habitat and connectivity
82	water quality and pollution
82	urban/regional policy
82	urban resilience
82	transportation
82	stormwater management
82	public perceptions of daylighting and nature
82	public education
82	public amenities and aesthetics
82	placemaking/sense of place
82	land use and zoning
82	International cooperation and collaboration
82	hydrological connectivity
82	green infrastructure/sustainable development
82	environmental social justice
82	ecosystem/bioregional scale
82	cultural revitalization
82	citizen engagement
82	biodiversity
83	urban form/morphology
83	transportation
83	public perceptions of daylighting and nature
83	public amenities and aesthetics
83	green infrastructure/sustainable development
83	ecological authenticity
83	cultural revitalization
83	cost efficiencies/inefficiencies
84	water quality and pollution
84	water chemistry and nutrient cycling
84	invertebrate/microbial communities
84	daylighting evaluation and monitoring
84	biodiversity
85	urban heat island effect/microclimate
85	green infrastructure/sustainable development
85	economic development
85	biodiversity
86	wildlife habitat and connectivity
86	stormwater management
86	public health and safety
86	public amenities and aesthetics
86	green infrastructure/sustainable development
86	ecosystem function and integrity
86	economic development
86	daylighting methods and management
86	daylighting impacts and objectives
86	daylighting evaluation and monitoring
86	cost efficiencies/inefficiencies
87	urban form/morphology
87	International cooperation and collaboration
87	daylighting evaluation and monitoring
88	urban/regional policy
88	transportation
88	stormwater management
88	green infrastructure/sustainable development
88	cultural revitalization
88	air quality
89	stream geomorphology
89	stormwater management
89	environmental social justice
89	ecosystem services
89	channel/treatment design
90	wildlife habitat and connectivity
90	wastewater and sewage management
90	stormwater management
90	public perceptions of daylighting and nature
90	public education
90	law/legal background
90	economic development
90	daylighting evaluation and monitoring
91	water quality and pollution
91	water chemistry and nutrient cycling
91	wastewater and sewage management
91	urban/village renewal
91	transportation
91	stream geomorphology
91	public perceptions of daylighting and nature
91	public amenities and aesthetics
91	politics of place
91	law/legal background
91	landscape design
91	land costs and property value
91	invertebrate/microbial communities
91	energy production
91	ecosystem function and integrity
91	economic development
91	ecological authenticity
91	daylighting evaluation and monitoring
91	cultural revitalization
91	cost efficiencies/inefficiencies
91	channel/treatment design
91	biodiversity
91	bank stability and erosion
92	wildlife habitat and connectivity
92	ecosystem function and integrity
92	ecological authenticity
92	daylighting evaluation and monitoring
92	biodiversity
93	wildlife habitat and connectivity
93	transportation
93	stormwater management
93	public perceptions of daylighting and nature
93	public amenities and aesthetics
93	land costs and property value
93	economic development
93	cost efficiencies/inefficiencies
94	wildlife habitat and connectivity
94	water quality and pollution
94	wastewater and sewage management
94	urban heat island effect/microclimate
94	stream geomorphology
94	stormwater management
94	public perceptions of daylighting and nature
94	public health and safety
94	public amenities and aesthetics
94	landscape design
94	ecosystem function and integrity
94	daylighting evaluation and monitoring
94	channel/treatment design
94	biodiversity
95	wildlife habitat and connectivity
95	public perceptions of daylighting and nature
95	public participation and stakeholder engagement
95	law/legal background
95	ecosystem function and integrity
96	water quality and pollution
96	water chemistry and nutrient cycling
96	urban/regional policy
96	urban stream syndrome
96	stormwater management
96	public participation and stakeholder engagement
96	law/legal background
96	daylighting methods and management
96	daylighting evaluation and monitoring
96	cultural revitalization
96	cost efficiencies/inefficiencies
96	climate change
96	citizen engagement
96	biodiversity
97	wildlife habitat and connectivity
97	water quality and pollution
97	water chemistry and nutrient cycling
97	wastewater and sewage management
97	urban/village renewal
97	urban/regional policy
97	urban stream syndrome
97	urban heat island effect/microclimate
97	stream geomorphology
97	stormwater management
97	social consequences
97	public participation and stakeholder engagement
97	public health and safety
97	public education
97	public amenities and aesthetics
97	politics of place
97	land use and zoning
97	land ownership
97	invertebrate/microbial communities
97	International cooperation and collaboration
97	hydrological connectivity
97	green infrastructure/sustainable development
97	environmental social justice
97	ecosystem/bioregional scale
97	ecosystem function and integrity
97	economic development
97	daylighting methods and management
97	daylighting impacts and objectives
97	daylighting feasibility/valuation
97	daylighting evaluation and monitoring
97	cultural revitalization
97	cost efficiencies/inefficiencies
97	climate change
97	citizen engagement
97	channel/treatment design
97	biodiversity
97	bank stability and erosion
98	wildlife habitat and connectivity
98	wastewater and sewage management
98	stream geomorphology
98	public perceptions of daylighting and nature
98	public education
98	public amenities and aesthetics
98	law/legal background
98	land ownership
98	invertebrate/microbial communities
98	International cooperation and collaboration
98	hydrological connectivity
98	daylighting evaluation and monitoring
98	citizen engagement
98	biodiversity
99	wildlife habitat and connectivity
99	water chemistry and nutrient cycling
99	urban/regional policy
99	urban stream syndrome
99	stream geomorphology
99	public amenities and aesthetics
99	land use and zoning
99	land costs and property value
99	invertebrate/microbial communities
99	ecosystem services
99	ecosystem function and integrity
99	daylighting feasibility/valuation
99	daylighting evaluation and monitoring
99	cost efficiencies/inefficiencies
99	biodiversity
100	wildlife habitat and connectivity
100	water quality and pollution
100	water chemistry and nutrient cycling
100	wastewater and sewage management
100	urban/regional policy
100	urban heat island effect/microclimate
100	urban form/morphology
100	stream geomorphology
100	stormwater management
100	public health and safety
100	public education
100	public amenities and aesthetics
100	politics of place
100	law/legal background
100	landscape design
100	land use and zoning
100	land costs and property value
100	invertebrate/microbial communities
100	hydrological connectivity
100	green infrastructure/sustainable development
100	ecosystem/bioregional scale
100	ecosystem function and integrity
100	economic development
100	daylighting typology
100	daylighting methods and management
100	daylighting impacts and objectives
100	daylighting feasibility/valuation
100	cultural revitalization
100	cost efficiencies/inefficiencies
100	channel/treatment design
100	biodiversity
100	bank stability and erosion
101	wildlife habitat and connectivity
101	urban stream syndrome
101	transportation
101	green infrastructure/sustainable development
101	cost efficiencies/inefficiencies
101	biodiversity
101	air quality
102	wildlife habitat and connectivity
102	water scarcity and supply
102	water quality and pollution
102	urban heat island effect/microclimate
102	hydrological connectivity
102	green infrastructure/sustainable development
102	ecosystem services
102	ecosystem function and integrity
102	cost efficiencies/inefficiencies
102	biodiversity
103	wildlife habitat and connectivity
103	water chemistry and nutrient cycling
103	stream geomorphology
103	invertebrate/microbial communities
103	green infrastructure/sustainable development
103	ecosystem services
103	ecosystem function and integrity
103	daylighting evaluation and monitoring
103	cost efficiencies/inefficiencies
103	biodiversity
104	wildlife habitat and connectivity
104	urban/regional policy
104	stormwater management
104	law/legal background
104	landscape design
104	invertebrate/microbial communities
104	ecosystem function and integrity
104	daylighting methods and management
104	daylighting evaluation and monitoring
104	cultural revitalization
104	cost efficiencies/inefficiencies
104	climate change
105	wastewater and sewage management
105	urban/regional policy
105	stormwater management
105	politics of place
105	land use and zoning
105	International cooperation and collaboration
105	hydrological connectivity
105	ecosystem services
105	cultural revitalization
106	wildlife habitat and connectivity
106	wastewater and sewage management
106	transportation
106	stormwater management
106	public participation and stakeholder engagement
106	public amenities and aesthetics
106	law/legal background
106	International cooperation and collaboration
106	daylighting impacts and objectives
106	climate change
106	citizen engagement
106	biodiversity
106	bank stability and erosion
107	urban stream syndrome
107	transportation
107	public participation and stakeholder engagement
107	public education
107	public amenities and aesthetics
107	land costs and property value
107	International cooperation and collaboration
107	hydrological connectivity
107	ecosystem function and integrity
107	daylighting evaluation and monitoring
107	cultural revitalization
107	biodiversity
107	bank stability and erosion
108	stormwater management
108	International cooperation and collaboration
108	green infrastructure/sustainable development
108	daylighting methods and management
108	channel/treatment design
109	wildlife habitat and connectivity
109	water quality and pollution
109	wastewater and sewage management
109	stormwater management
109	public participation and stakeholder engagement
109	public participation and stakeholder engagement
109	public amenities and aesthetics
109	law/legal background
110	urban/village renewal
110	urban form/morphology
110	transportation
110	stormwater management
110	public education
110	landscape design
110	economic development
110	citizen engagement
111	water quality and pollution
111	stormwater management
111	green infrastructure/sustainable development
111	economic development
111	cultural revitalization
111	cost efficiencies/inefficiencies
112	urban/regional policy
112	law/legal background
112	daylighting feasibility/valuation
112	cost efficiencies/inefficiencies
112	citizen engagement
113	wildlife habitat and connectivity
113	wastewater and sewage management
113	stormwater management
113	public amenities and aesthetics
113	channel/treatment design
114	climate change
114	stormwater management
114	urban heat island effect/microclimate
114	urban stream syndrome
115	daylighting typology
115	landscape design
115	stormwater management

## Sheet: e) Case Study Names + Location
PK	Case Study	Case Study Location	Case Study Country	Case Study Continent
50	Zürich Daylighting Program (Zürich, Switzerland)	Zürich	Switzerland	Europe
94	Woluwe River (Brussels-capital, Belgium)	Brussels-capital	Belgium	Europe
109	Wolfgrimbach Brook (Zürich, Switzerland)	Zürich	Switzerland	Europe
113	Wolfgrimbach (Switzerland; Europe)	Zürich	Switzerland	Europe
113	Wolfbach (Switzerland; Europe)	Zürich	Switzerland	Europe
29	Wildcat Creek (California, USA)	California	USA	North America
107	Wildcat Creek (California, USA)	California	USA	North America
66	Westersingel (South Holland, Netherlands)	South Holland	Netherlands	Europe
100	Westerly Creek (Colorado, USA)	Colorado	USA	North America
9	West Ox Pasture Brook (Massachusetts, USA)	Massachusetts	USA	North America
81	West Ox Pasture Brook (Massachusetts, USA)	Massachusetts	USA	North America
86	West Ox Pasture Brook (Massachusetts, USA)	Massachusetts	USA	North America
96	West Ox Pasture Brook (Massachusetts, USA)	Massachusetts	USA	North America
9	Washwood Heath Brook (Birmingham, England)	Birmingham	United Kingdom	Europe
45	Waitahurangi Stream (Aukland, New Zealand)	Aukland	New Zealand	Oceania
37	Wadi Hanifa (Riyadh, Saudi Arabia)	Riyadh	Saudi Arabia	Asia
81	Vivian Creek (British Columbia, Canada)	British Columbia	Canada	North America
96	Village Creek (New York, USA)	New York	USA	North America
97	Village Creek (California, USA)	California	USA	North America
9	Valley Creek (Washington, USA)	Washington	USA	North America
81	Valley Creek (Washington, USA)	Washington	USA	North America
86	Valley Creek (Washington, USA)	Washington	USA	North America
90	Valley Creek (Washington, USA)	Washington	USA	North America
96	Valley Creek (Washington, USA)	Washington	USA	North America
96	Upper Baxter Creek (New York, USA)	New York	USA	North America
113	Unterer Dorfbach Altstetten (Micafilareal) (Switzerland; Europe)	Zürich	Switzerland	Europe
9	Ulverston (Cumbria, England)	Cumbria	United Kingdom	Europe
9	Twin Rivers (London, England)	London	United Kingdom	Europe
22	Thornton Creek (Washington, USA)	Washington	USA	North America
50	Thornton Creek (Washington, USA)	Washington	USA	North America
66	Thornton Creek (Washington, USA)	Washington	USA	North America
82	Thornton Creek (Washington, USA)	Washington	USA	North America
112	Thornton Creek (Washington, USA)	Washington	USA	North America
9	The Dell (Virginia, USA)	Virginia	USA	North America
86	The Dell (Virginia, USA)	Virginia	USA	North America
9	Thain Creek (British Columbia, Canada)	British Columbia	Canada	North America
78	Thain Creek (British Columbia, Canada)	British Columbia	Canada	North America
90	Thain Creek (British Columbia, Canada)	British Columbia	Canada	North America
112	Tennessee Hollow Creek (California, USA)	California	USA	North America
78	Tatlow Creek (British Columbia, Canada)	British Columbia	Canada	North America
50	Taddle Creek (Ontario, Canada)	Ontario	Canada	North America
81	Taddle Creek (Ontario, Canada)	Ontario	Canada	North America
90	Taddle Creek (Ontario, Canada)	Ontario	Canada	North America
84	Stream Hovinbekken (Eastern Norway, Norway)	Eastern Norway	Norway	Europe
9	Strawberry Creek (California, USA)	California	USA	North America
15	Strawberry Creek (California, USA)	California	USA	North America
26	Strawberry Creek (California, USA)	California	USA	North America
41	Strawberry Creek (California, USA)	California	USA	North America
50	Strawberry Creek (California, USA)	California	USA	North America
78	Strawberry Creek (California, USA)	California	USA	North America
80	Strawberry Creek (California, USA)	California	USA	North America
81	Strawberry Creek (California, USA)	California	USA	North America
86	Strawberry Creek (California, USA)	California	USA	North America
90	Strawberry Creek (California, USA)	California	USA	North America
96	Strawberry Creek (California, USA)	California	USA	North America
97	Strawberry Creek (California, USA)	California	USA	North America
107	Strawberry Creek (California, USA)	California	USA	North America
112	Strawberry Creek (California, USA)	California	USA	North America
113	Stöckentobelbach (Switzerland; Europe)	Zürich	Switzerland	Europe
113	Stöckentobelbach (Friedhof Witikon) (Switzerland; Europe)	Zürich	Switzerland	Europe
78	Still Creek (British Columbia, Canada)	British Columbia	Canada	North America
98	Still Creek (British Columbia, Canada)	British Columbia	Canada	North America
113	Spitalerbach (Irchelpark) (Switzerland; Europe)	Zürich	Switzerland	Europe
78	Spanish Creek (British Columbia, Canada)	British Columbia	Canada	North America
9	Spanish Banks Creek (British Columbia, Canada)	British Columbia	Canada	North America
10	Spanish Banks Creek (British Columbia, Canada)	British Columbia	Canada	North America
38	Spanish Banks Creek (British Columbia, Canada)	British Columbia	Canada	North America
90	Spanish Banks Creek (British Columbia, Canada)	British Columbia	Canada	North America
66	Soestbach (North Rhine-Westphalia, Germany)	North Rhine-Westphalia	Germany	Europe
9	Shoal Creek Tributary (Georgia, USA)	Georgia	USA	North America
86	Shoal Creek Tributary (Georgia, USA)	Georgia	USA	North America
96	Shoal Creek Tributary (Georgia, USA)	Georgia	USA	North America
113	Schwamendinger Dorfbach (Switzerland; Europe)	Zürich	Switzerland	Europe
37	Saw Mill River (New York, USA)	New York	USA	North America
82	Saw Mill River (New York, USA)	New York	USA	North America
96	Saw Mill River (New York, USA)	New York	USA	North America
107	Sausal Creek (California, USA)	California	USA	North America
110	Santa Rosa Creek (Piacenza, Italy)	Piacenza	Italy	Europe
96	San Luis Obispo Creek (California, USA)	California	USA	North America
113	Sägertenbach und Glaubtenbächli (Switzerland; Europe)	Zürich	Switzerland	Europe
113	Sagentobelbach (Switzerland; Europe)	Zürich	Switzerland	Europe
109	Saegertenbach Creek (Zürich, Switzerland)	Zürich	Switzerland	Europe
113	Sädlenbach (Switzerland; Europe)	Zürich	Switzerland	Europe
113	Rütenenbächli (Switzerland; Europe)	Zürich	Switzerland	Europe
113	Röschibach (Switzerland; Europe)	Zürich	Switzerland	Europe
96	Rocky Branch (North Carolina, USA)	North Carolina	USA	North America
91	Rock Creek (Maryland, USA)	Maryland	USA	North America
110	Rock Creek (Maryland, USA)	Maryland	USA	North America
26	River Des Peres (Missouri, USA)	Missouri	USA	North America
9	River Alt (Merseyside, England)	Merseyside	United Kingdom	Europe
19	River Alt (Merseyside, England)	Merseyside	United Kingdom	Europe
81	River Alt (Merseyside, England)	Merseyside	United Kingdom	Europe
104	River Alt (Merseyside, England)	Merseyside	United Kingdom	Europe
78	Renfrew Creek (British Columbia, Canada)	British Columbia	Canada	North America
9	Ravensbourne River (London, England)	London	United Kingdom	Europe
46	Ravenna Creek (Washington, USA)	Washington	USA	North America
112	Ravenna Creek (Washington, USA)	Washington	USA	North America
9	Quaggy River (London, England)	London	United Kingdom	Europe
94	Quaggy River (London, England)	London	United Kingdom	Europe
9	Pymmes Brook (London, England)	London	United Kingdom	Europe
104	Pymmes Brook (London, England)	London	United Kingdom	Europe
12	Porter Brook (Yorkshire and the Humber, England)	Yorkshire and Humber	United Kingdom	Europe
9	Pimmit Run Tributary (Virginia, USA)	Virginia	USA	North America
81	Pimmit Run Tributary (Virginia, USA)	Virginia	USA	North America
86	Pimmit Run Tributary (Virginia, USA)	Virginia	USA	North America
9	Phalen Creek (Minnesota, USA)	Minnesota	USA	North America
81	Phalen Creek (Minnesota, USA)	Minnesota	USA	North America
86	Phalen Creek (Minnesota, USA)	Minnesota	USA	North America
90	Phalen Creek (Minnesota, USA)	Minnesota	USA	North America
96	Phalen Creek (Minnesota, USA)	Minnesota	USA	North America
106	Phalen Creek (Minnesota, USA)	Minnesota	USA	North America
96	Petty’s Run (New Jersey, USA)	New Jersey	USA	North America
45	Parahiku Stream (Aukland, New Zealand)	Aukland	New Zealand	Oceania
23	Papanui Stream (Canterbury, New Zealand)	Canterbury	New Zealand	Oceania
82	Padden Creek (Washington, USA)	Washington	USA	North America
9	Omak Creek (Washington, USA)	Washington	USA	North America
81	Omak Creek (Washington, USA)	Washington	USA	North America
86	Omak Creek (Washington, USA)	Washington	USA	North America
113	Oerisbach (Switzerland; Europe)	Zürich	Switzerland	Europe
96	Nine Mile Run (Pennsylvania, USA)	Pennsylvania	USA	North America
9	Neponset River (Massachusetts, USA)	Massachusetts	USA	North America
14	Nebelbach Brook (Zürich, Switzerland)	Zürich	Switzerland	Europe
109	Nebelbach Brook (Zürich, Switzerland)	Zürich	Switzerland	Europe
113	Nebelbach (Wildbachstrasse) (Switzerland; Europe)	Zürich	Switzerland	Europe
48	Navigli Canal (Milan, Italy)	Milan	Italy	Europe
10	Napa Creek (California, USA)	California	USA	North America
50	Napa Creek (California, USA)	California	USA	North America
115	Napa Creek (California, USA)	California	USA	North America
113	Mühlehaldenbach (Switzerland; Europe)	Zürich	Switzerland	Europe
37	Muddy River Restoration Project (Massachusetts, USA)	Massachusetts	USA	North America
79	Mill Creek (Texas, USA)	Texas	USA	North America
29	Mill Creek (Pennsylvania, USA)	Pennsylvania	USA	North America
112	Meadowbrook Creek (Washington, USA)	Washington	USA	North America
109	Maneggbach Creek (Zürich, Switzerland)	Zürich	Switzerland	Europe
113	Maneggbach (Bächlein beim Friedhof Leimbach) (Switzerland; Europe)	Zürich	Switzerland	Europe
96	Madrona Creek (Washington, USA)	Washington	USA	North America
112	Madrona Creek (Washington, USA)	Washington	USA	North America
21	Longfellow Creek (Washington, USA)	Washington	USA	North America
22	Longfellow Creek (Washington, USA)	Washington	USA	North America
96	Little Sugar Creek (North Carolina, USA)	North Carolina	USA	North America
100	Little Sugar Creek (North Carolina, USA)	North Carolina	USA	North America
115	Lincoln Creek (Washington, USA)	Washington	USA	North America
81	Limmat River (Zürich, Switzerland)	Zürich	Switzerland	Europe
113	Leimbach (beim Scheibenstand) (Switzerland; Europe)	Zürich	Switzerland	Europe
63	Laojie River (Taoyuan, Taiwan)	Taoyuan	Taiwan	Asia
93	Ladegårdsåen River (Hovedstaden, Denmark)	Hovedstaden	Denmark	Europe
113	Kolbenhofbach (Switzerland; Europe)	Zürich	Switzerland	Europe
113	Klosbach entlang Dolderbahn (Switzerland; Europe)	Zürich	Switzerland	Europe
113	Klosbach (Trigonhäuser) (Switzerland; Europe)	Zürich	Switzerland	Europe
9	Kilgobbin Wetland (Illinois, USA)	Illinois	USA	North America
86	Kilgobbin Wetland (Illinois, USA)	Illinois	USA	North America
96	Kid’s Creek (Michigan, USA)	Michigan	USA	North America
113	Katzenbach (Horensteinstrasse) (Switzerland; Europe)	Zürich	Switzerland	Europe
37	Kallang River (Central Region, Singapore)	Central Region	Singapore	Asia
9	Jolly Giant Creek (California, USA)	California	USA	North America
50	Jolly Giant Creek (California, USA)	California	USA	North America
81	Jolly Giant Creek (California, USA)	California	USA	North America
86	Jolly Giant Creek (California, USA)	California	USA	North America
90	Jolly Giant Creek (California, USA)	California	USA	North America
96	Jolly Giant Creek (California, USA)	California	USA	North America
10	Johannisbach River (North Rhine-Westphalia, Germany)	North Rhine-Westphalia	Germany	Europe
9	Jenkins Creek (Washington, USA)	Washington	USA	North America
81	Jenkins Creek (Washington, USA)	Washington	USA	North America
86	Jenkins Creek (Washington, USA)	Washington	USA	North America
96	Jenkins Creek (Washington, USA)	Washington	USA	North America
89	Islais Creek (California, USA)	California	USA	North America
100	Indian Creek (Pennsylvania, USA)	Pennsylvania	USA	North America
113	Hirzenbach (Leimbach) (Switzerland; Europe)	Zürich	Switzerland	Europe
90	Hastings Creek (British Columbia, Canada)	British Columbia	Canada	North America
100	Harbor Brook (Connecticut, USA)	Connecticut	USA	North America
110	Gwynns Run (Maryland, USA)	Maryland	USA	North America
86	Grand River (Mississippi, USA)	Mississippi	USA	North America
9	Grand River (Michigan, USA)	Michigan	USA	North America
113	Graben im Hungerberg (Switzerland; Europe)	Zürich	Switzerland	Europe
113	Graben bei Stettbacherstrasse (Switzerland; Europe)	Zürich	Switzerland	Europe
113	Graben am Borrweg (Switzerland; Europe)	Zürich	Switzerland	Europe
113	Geschiebesammler Schwesternbungertbach (Switzerland; Europe)	Zürich	Switzerland	Europe
113	Geschiebesammler Hegibach (Switzerland; Europe)	Zürich	Switzerland	Europe
9	Geissweidbach River (Zürich, Switzerland)	Zürich	Switzerland	Europe
90	Garrison Creek (Ontario, Canada)	Ontario	Canada	North America
113	Fürtlibach/Steinwiesbach (Switzerland; Europe)	Zürich	Switzerland	Europe
109	Friesenbergbach Brook (Zürich, Switzerland)	Zürich	Switzerland	Europe
113	Friesenbergbach (Switzerland; Europe)	Zürich	Switzerland	Europe
9	Flint Creek (Illinois, USA)	Illinois	USA	North America
81	Flint Creek (Illinois, USA)	Illinois	USA	North America
113	Emmetbach (Switzerland; Europe)	Zürich	Switzerland	Europe
9	Embarrass Creek (Illinois, USA)	Illinois	USA	North America
81	Embarrass Creek (Illinois, USA)	Illinois	USA	North America
86	Embarrass Creek (Illinois, USA)	Illinois	USA	North America
96	Embarrass Creek (Illinois, USA)	Illinois	USA	North America
50	Dunnes Creek (Indiana, USA)	Indiana	USA	North America
96	Dunnes Creek (Indiana, USA)	Indiana	USA	North America
94	Don River (Ontario, Canada)	Ontario	Canada	North America
108	Don River (Ontario, Canada)	Ontario	Canada	North America
113	Döltschibach/Läufebach (Switzerland; Europe)	Zürich	Switzerland	Europe
109	Döltschibach Stream (Zürich, Switzerland)	Zürich	Switzerland	Europe
9	Darbee Brook (New York, USA)	New York	USA	North America
81	Darbee Brook (New York, USA)	New York	USA	North America
86	Darbee Brook (New York, USA)	New York	USA	North America
90	Darbee Brook (New York, USA)	New York	USA	North America
96	Darbee Brook (New York, USA)	New York	USA	North America
9	Cow Creek (Kansas, USA)	Kansas	USA	North America
81	Cow Creek (Kansas, USA)	Kansas	USA	North America
86	Cow Creek (Kansas, USA)	Kansas	USA	North America
90	Cow Creek (Kansas, USA)	Kansas	USA	North America
96	Cow Creek (Kansas, USA)	Kansas	USA	North America
9	Codornices Creek (California, USA)	California	USA	North America
81	Codornices Creek (California, USA)	California	USA	North America
86	Codornices Creek (California, USA)	California	USA	North America
96	Codornices Creek (California, USA)	California	USA	North America
107	Codornices Creek (California, USA)	California	USA	North America
112	Codornices Creek (California, USA)	California	USA	North America
27	City Creek (Utah, USA)	Utah	USA	North America
37	City Creek (Utah, USA)	Utah	USA	North America
30	Chester Creek (Alaska, USA)	Alaska	USA	North America
4	Cheonggyecheon Stream (Gyeonggi-do, South Korea)	Gyeonggi-do	South Korea	Asia
6	Cheonggyecheon Stream (Gyeonggi-do, South Korea)	Gyeonggi-do	South Korea	Asia
7	Cheonggyecheon Stream (Gyeonggi-do, South Korea)	Gyeonggi-do	South Korea	Asia
8	Cheonggyecheon Stream (Gyeonggi-do, South Korea)	Gyeonggi-do	South Korea	Asia
9	Cheonggyecheon Stream (Gyeonggi-do, South Korea)	Gyeonggi-do	South Korea	Asia
10	Cheonggyecheon Stream (Gyeonggi-do, South Korea)	Gyeonggi-do	South Korea	Asia
11	Cheonggyecheon Stream (Gyeonggi-do, South Korea)	Gyeonggi-do	South Korea	Asia
16	Cheonggyecheon Stream (Gyeonggi-do, South Korea)	Gyeonggi-do	South Korea	Asia
17	Cheonggyecheon Stream (Gyeonggi-do, South Korea)	Gyeonggi-do	South Korea	Asia
20	Cheonggyecheon Stream (Gyeonggi-do, South Korea)	Gyeonggi-do	South Korea	Asia
24	Cheonggyecheon Stream (Gyeonggi-do, South Korea)	Gyeonggi-do	South Korea	Asia
25	Cheonggyecheon Stream (Gyeonggi-do, South Korea)	Gyeonggi-do	South Korea	Asia
26	Cheonggyecheon Stream (Gyeonggi-do, South Korea)	Gyeonggi-do	South Korea	Asia
31	Cheonggyecheon Stream (Gyeonggi-do, South Korea)	Gyeonggi-do	South Korea	Asia
32	Cheonggyecheon Stream (Gyeonggi-do, South Korea)	Gyeonggi-do	South Korea	Asia
33	Cheonggyecheon Stream (Gyeonggi-do, South Korea)	Gyeonggi-do	South Korea	Asia
34	Cheonggyecheon Stream (Gyeonggi-do, South Korea)	Gyeonggi-do	South Korea	Asia
35	Cheonggyecheon Stream (Gyeonggi-do, South Korea)	Gyeonggi-do	South Korea	Asia
36	Cheonggyecheon Stream (Gyeonggi-do, South Korea)	Gyeonggi-do	South Korea	Asia
37	Cheonggyecheon Stream (Gyeonggi-do, South Korea)	Gyeonggi-do	South Korea	Asia
38	Cheonggyecheon Stream (Gyeonggi-do, South Korea)	Gyeonggi-do	South Korea	Asia
40	Cheonggyecheon Stream (Gyeonggi-do, South Korea)	Gyeonggi-do	South Korea	Asia
44	Cheonggyecheon Stream (Gyeonggi-do, South Korea)	Gyeonggi-do	South Korea	Asia
48	Cheonggyecheon Stream (Gyeonggi-do, South Korea)	Gyeonggi-do	South Korea	Asia
49	Cheonggyecheon Stream (Gyeonggi-do, South Korea)	Gyeonggi-do	South Korea	Asia
50	Cheonggyecheon Stream (Gyeonggi-do, South Korea)	Gyeonggi-do	South Korea	Asia
51	Cheonggyecheon Stream (Gyeonggi-do, South Korea)	Gyeonggi-do	South Korea	Asia
56	Cheonggyecheon Stream (Gyeonggi-do, South Korea)	Gyeonggi-do	South Korea	Asia
60	Cheonggyecheon Stream (Gyeonggi-do, South Korea)	Gyeonggi-do	South Korea	Asia
70	Cheonggyecheon Stream (Gyeonggi-do, South Korea)	Gyeonggi-do	South Korea	Asia
73	Cheonggyecheon Stream (Gyeonggi-do, South Korea)	Gyeonggi-do	South Korea	Asia
75	Cheonggyecheon Stream (Gyeonggi-do, South Korea)	Gyeonggi-do	South Korea	Asia
78	Cheonggyecheon Stream (Gyeonggi-do, South Korea)	Gyeonggi-do	South Korea	Asia
83	Cheonggyecheon Stream (Gyeonggi-do, South Korea)	Gyeonggi-do	South Korea	Asia
85	Cheonggyecheon Stream (Gyeonggi-do, South Korea)	Gyeonggi-do	South Korea	Asia
87	Cheonggyecheon Stream (Gyeonggi-do, South Korea)	Gyeonggi-do	South Korea	Asia
88	Cheonggyecheon Stream (Gyeonggi-do, South Korea)	Gyeonggi-do	South Korea	Asia
91	Cheonggyecheon Stream (Gyeonggi-do, South Korea)	Gyeonggi-do	South Korea	Asia
96	Cheonggyecheon Stream (Gyeonggi-do, South Korea)	Gyeonggi-do	South Korea	Asia
101	Cheonggyecheon Stream (Gyeonggi-do, South Korea)	Gyeonggi-do	South Korea	Asia
102	Cheonggyecheon Stream (Gyeonggi-do, South Korea)	Gyeonggi-do	South Korea	Asia
111	Cheonggyecheon Stream (Gyeonggi-do, South Korea)	Gyeonggi-do	South Korea	Asia
114	Cheonggyecheon Stream (Gyeonggi-do, South Korea)	Gyeonggi-do	South Korea	Asia
66	Cheonggyecheon River (Gyeonggi-do, South Korea)	Gyeonggi-do	South Korea	Asia
107	Cerrito Creek (California, USA)	California	USA	North America
38	Cecelia Creek (British Columbia, Canada)	British Columbia	Canada	North America
50	Castro Valley Creek (California, USA)	California	USA	North America
94	Castro Valley Creek (California, USA)	California	USA	North America
18	Boone Creek (Illinois, USA)	Illinois	USA	North America
113	Bombach-Querkanal (Switzerland; Europe)	Zürich	Switzerland	Europe
113	Bombach Limmattalstrasse (Switzerland; Europe)	Zürich	Switzerland	Europe
113	Bombach (Ruggernweg - Regensdorferstrasse)(Switzerland; Europe)	Zürich	Switzerland	Europe
96	Bloody Run Creek (Michigan, USA)	Michigan	USA	North America
9	Blackberry Creek (California, USA)	California	USA	North America
41	Blackberry Creek (California, USA)	California	USA	North America
78	Blackberry Creek (California, USA)	California	USA	North America
81	Blackberry Creek (California, USA)	California	USA	North America
86	Blackberry Creek (California, USA)	California	USA	North America
96	Blackberry Creek (California, USA)	California	USA	North America
97	Blackberry Creek (California, USA)	California	USA	North America
107	Blackberry Creek (California, USA)	California	USA	North America
112	Blackberry Creek (California, USA)	California	USA	North America
113	Binzmühlebach (Thurgauerstrasse) (Switzerland; Europe)	Zürich	Switzerland	Europe
113	Binzmühlebach (Neunbrunnenstrasse) (Switzerland; Europe)	Zürich	Switzerland	Europe
113	Binzmühlebach (Andreasgraben beim Parkhaus) (Switzerland; Europe)	Zürich	Switzerland	Europe
109	Binzmuehlebach Brook (Zürich, Switzerland)	Zürich	Switzerland	Europe
77	Bièvre River (Île-de-France, France)	Île-de-France	France	Europe
96	Bee Branch Creek (Iowa, USA)	Iowa	USA	North America
106	Bee Branch Creek (Iowa, USA)	Iowa	USA	North America
81	Baxter Creek (California, USA)	California	USA	North America
86	Baxter Creek (California, USA)	California	USA	North America
97	Baxter Creek (California, USA)	California	USA	North America
112	Baxter Creek (California, USA)	California	USA	North America
115	Baxter Creek (California, USA)	California	USA	North America
113	Bächlein im Hagenbuchrain (Buechenrain) (Switzerland; Europe)	Zürich	Switzerland	Europe
113	Bächlein im Guggach (Switzerland; Europe)	Zürich	Switzerland	Europe
113	Bach am Dienerhölzliweg (Switzerland; Europe)	Zürich	Switzerland	Europe
9	Arhus River (East Jutland, Denmark)	East Jutland	Denmark	Europe
81	Arcadia Creek (Mississippi, USA)	Mississippi	USA	North America
86	Arcadia Creek (Mississippi, USA)	Mississippi	USA	North America
9	Arcadia Creek (Michigan, USA)	Michigan	USA	North America
50	Arcadia Creek (Michigan, USA)	Michigan	USA	North America
78	Arcadia Creek (Michigan, USA)	Michigan	USA	North America
90	Arcadia Creek (Michigan, USA)	Michigan	USA	North America
96	Arcadia Creek (Michigan, USA)	Michigan	USA	North America
113	Altstetter Unterdorfbach (Hallenbad Altstetten) (Switzerland; Europe)	Zürich	Switzerland	Europe
113	Althoosbach (Switzerland; Europe)	Zürich	Switzerland	Europe
94	Alte Emscher River (North Rhine-Westphalia, Germany)	North Rhine-Westphalia	Germany	Europe
113	Albisrieder Dorfbach und Algierbach (Switzerland; Europe)	Zürich	Switzerland	Europe
9	Albisrieder Dorfbach Stream (Zürich, Switzerland)	Zürich	Switzerland	Europe
109	Albisrieder Dorfbach Brook (Zürich, Switzerland)	Zürich	Switzerland	Europe
14	Albisrieder Dorfbach (Zürich, Switzerland)	Zürich	Switzerland	Europe
94	Albisreader Dorfbach River (Zürich, Switzerland)	Zürich	Switzerland	Europe

## Sheet: f) Geographical Scope
PK	Geographical Scope Location	Geographical Scope Country	Geographical Scope Continent
6	South Korea	South Korea	Asia
7	South Korea	South Korea	Asia
8	Japan	Japan	Asia
8	South Korea	South Korea	Asia
9	South Korea	South Korea	Asia
10	South Korea	South Korea	Asia
11	South Korea	South Korea	Asia
12	Jordan	Jordan	Asia
12	Turkey	Turkey	Asia
14	Japan	Japan	Asia
16	South Korea	South Korea	Asia
17	South Korea	South Korea	Asia
20	South Korea	South Korea	Asia
24	South Korea	South Korea	Asia
25	South Korea	South Korea	Asia
26	South Korea	South Korea	Asia
31	Japan	Japan	Asia
31	South Korea	South Korea	Asia
32	South Korea	South Korea	Asia
33	South Korea	South Korea	Asia
34	South Korea	South Korea	Asia
36	South Korea	South Korea	Asia
38	South Korea	South Korea	Asia
40	South Korea	South Korea	Asia
42	Indonesia	Indonesia	Asia
44	South Korea	South Korea	Asia
49	South Korea	South Korea	Asia
50	South Korea	South Korea	Asia
50	Turkey	Turkey	Asia
51	South Korea	South Korea	Asia
56	South Korea	South Korea	Asia
63	Taiwan	Taiwan	Asia
66	South Korea	South Korea	Asia
70	South Korea	South Korea	Asia
75	South Korea	South Korea	Asia
78	South Korea	South Korea	Asia
83	South Korea	South Korea	Asia
87	South Korea	South Korea	Asia
88	South Korea	South Korea	Asia
91	South Korea	South Korea	Asia
96	South Korea	South Korea	Asia
101	South Korea	South Korea	Asia
102	South Korea	South Korea	Asia
111	South Korea	South Korea	Asia
8	Scotland	Scotland	Europe
9	Denmark	Denmark	Europe
9	Switzerland	Switzerland	Europe
10	Denmark	Denmark	Europe
10	Germany	Germany	Europe
10	Switzerland	Switzerland	Europe
10	United Kingdom	United Kingdom	Europe
12	Denmark	Denmark	Europe
12	Switzerland	Switzerland	Europe
12	United Kingdom	United Kingdom	Europe
14	Czech Republic	Czech Republic	Europe
14	Germany	Germany	Europe
14	United Kingdom	United Kingdom	Europe
19	United Kingdom	United Kingdom	Europe
20	United Kingdom	United Kingdom	Europe
31	Spain	Spain	Europe
31	United Kingdom	United Kingdom	Europe
47	Poland	Poland	Europe
48	Italy	Italy	Europe
50	Switzerland	Switzerland	Europe
55	Austria	Austria	Europe
55	Belgium	Belgium	Europe
55	Czech Republic	Czech Republic	Europe
55	France	France	Europe
55	Germany	Germany	Europe
55	Italy	Italy	Europe
55	Netherlands	Netherlands	Europe
55	Switzerland	Switzerland	Europe
55	United Kingdom	United Kingdom	Europe
61	Denmark	Denmark	Europe
66	Denmark	Denmark	Europe
66	Germany	Germany	Europe
66	Switzerland	Switzerland	Europe
66	United Kingdom	United Kingdom	Europe
72	United Kingdom	United Kingdom	Europe
77	France	France	Europe
81	Denmark	Denmark	Europe
81	Germany	Germany	Europe
81	Switzerland	Switzerland	Europe
81	United Kingdom	United Kingdom	Europe
84	Norway	Norway	Europe
91	Germany	Germany	Europe
93	Denmark	Denmark	Europe
94	Austria	Austria	Europe
94	Belgium	Belgium	Europe
94	Czech Republic	Czech Republic	Europe
94	France	France	Europe
94	Germany	Germany	Europe
94	Italy	Italy	Europe
94	Netherlands	Netherlands	Europe
94	Switzerland	Switzerland	Europe
94	United Kingdom	United Kingdom	Europe
103	Norway	Norway	Europe
104	United Kingdom	United Kingdom	Europe
109	Switzerland	Switzerland	Europe
110	Italy	Italy	Europe
112	Switzerland	Switzerland	Europe
113	Switzerland	Switzerland	Europe
2	International (Generalized)	International (Generalized)	International (Generalized)
4	International (Generalized)	International (Generalized)	International (Generalized)
5	International (Generalized)	International (Generalized)	International (Generalized)
10	International (Generalized)	International (Generalized)	International (Generalized)
35	International (Generalized)	International (Generalized)	International (Generalized)
50	International (Generalized)	International (Generalized)	International (Generalized)
55	International (Generalized)	International (Generalized)	International (Generalized)
57	International (Generalized)	International (Generalized)	International (Generalized)
59	International (Generalized)	International (Generalized)	International (Generalized)
60	International (Generalized)	International (Generalized)	International (Generalized)
62	International (Generalized)	International (Generalized)	International (Generalized)
66	International (Generalized)	International (Generalized)	International (Generalized)
74	International (Generalized)	International (Generalized)	International (Generalized)
76	International (Generalized)	International (Generalized)	International (Generalized)
82	International (Generalized)	International (Generalized)	International (Generalized)
85	International (Generalized)	International (Generalized)	International (Generalized)
92	International (Generalized)	International (Generalized)	International (Generalized)
94	International (Generalized)	International (Generalized)	International (Generalized)
96	International (Generalized)	International (Generalized)	International (Generalized)
99	International (Generalized)	International (Generalized)	International (Generalized)
100	International (Generalized)	International (Generalized)	International (Generalized)
112	International (Generalized)	International (Generalized)	International (Generalized)
3	N/A	USA	North America
1	Ohio	USA	North America
8	USA	USA	North America
9	Canada	Canada	North America
9	USA	USA	North America
10	Canada	Canada	North America
10	USA	USA	North America
12	Canada	Canada	North America
12	USA	USA	North America
13	USA	USA	North America
14	Canada	Canada	North America
14	USA	USA	North America
15	USA	USA	North America
18	USA	USA	North America
21	USA	USA	North America
22	USA	USA	North America
26	USA	USA	North America
27	USA	USA	North America
28	USA	USA	North America
29	USA	USA	North America
30	USA	USA	North America
37	USA	USA	North America
38	Canada	Canada	North America
39	USA	USA	North America
41	USA	USA	North America
43	USA	USA	North America
46	USA	USA	North America
50	Canada	Canada	North America
50	USA	USA	North America
52	USA	USA	North America
53	USA	USA	North America
54	USA	USA	North America
55	Canada	Canada	North America
55	USA	USA	North America
58	USA	USA	North America
59	Colorado	USA	North America
59	Connecticut	USA	North America
59	North Carolina	USA	North America
59	Pennsylvania	USA	North America
64	USA	USA	North America
65	Alabama	USA	North America
65	Maine	USA	North America
65	Massachusetts	USA	North America
65	South Carolina	USA	North America
66	Canada	Canada	North America
66	USA	USA	North America
67	USA	USA	North America
68	USA	USA	North America
69	USA	USA	North America
71	USA	USA	North America
78	Canada	Canada	North America
78	USA	USA	North America
79	USA	USA	North America
80	USA	USA	North America
81	Canada	Canada	North America
81	USA	USA	North America
86	USA	USA	North America
89	USA	USA	North America
90	Canada	Canada	North America
90	USA	USA	North America
91	USA	USA	North America
92	Canada	Canada	North America
94	Canada	Canada	North America
94	USA	USA	North America
95	Illinois	USA	North America
96	USA	USA	North America
97	USA	USA	North America
98	Canada	Canada	North America
100	Colorado	USA	North America
100	Connecticut	USA	North America
100	North Carolina	USA	North America
100	Pennsylvania	USA	North America
105	Canada	Canada	North America
106	USA	USA	North America
107	USA	USA	North America
108	Canada	Canada	North America
110	USA	USA	North America
112	USA	USA	North America
12	Australia	Australia	Oceania
12	New Zealand	New Zealand	Oceania
23	New Zealand	New Zealand	Oceania
45	New Zealand	New Zealand	Oceania
73	Australia	Australia	Oceania
99	New Zealand	New Zealand	Oceania
60	Brazil	Brazil	South America

## Sheet: Fields
Authors	WHEN "Authors" THEN [Authors]
Publication Year	WHEN "Publication Year" THEN [Publication Year]
Title	WHEN "Title" THEN [Title]
Journal / Publisher	WHEN "Journal / Publisher" THEN [Journal / Publisher]
Peer-Reviewed? (Yes or No)	WHEN "Peer-Reviewed? (Yes or No)" THEN [Peer-Reviewed? (Yes or No)]
Daylighting case study mentioned?	WHEN "Daylighting case study mentioned?" THEN [Daylighting case study mentioned?]
Publication Origin Location	WHEN "Publication Origin Location" THEN [Publication Origin Location]
Publication Origin Country	WHEN "Publication Origin Country" THEN [Publication Origin Country]
Publication Origin Continent	WHEN "Publication Origin Continent" THEN [Publication Origin Continent]
Publication Type	WHEN "Publication Type" THEN [Publication Type]
Theme	WHEN "Theme" THEN [Theme]
Sub-Theme	WHEN "Sub-Theme" THEN [Sub-Theme]
Case Study	WHEN "Case Study" THEN [Case Study]
Case Study Location	WHEN "Case Study Location" THEN [Case Study Location]
Case Study Country	WHEN "Case Study Country" THEN [Case Study Country]
Case Study Continent	WHEN "Case Study Continent" THEN [Case Study Continent]
Geographical Scope Location	WHEN "Geographical Scope Location" THEN [Geographical Scope Location]
Geographical Scope Country	WHEN "Geographical Scope Country" THEN [Geographical Scope Country]
Geographical Scope Continent	WHEN "Geographical Scope Continent" THEN [Geographical Scope Continent]
