# Supplementary material for: Dataset for assessing the scope and nature of global stream daylighting practices
Source: Data Brief. 2020 Oct 6;33:106366. doi: 10.1016/j.dib.2020.106366 (PMC7578685; doi:10.1016/j.dib.2020.106366)
Supplement: Supplementary file 1 [file mmc1.zip › Climate change & Stream daylighting-2020-06-12.xlsx]

## Sheet: Sheet1
Title	Authors	Year of publication	Publication origin	Geographical scope (to whom the article is speaking)	How is stream daylighting addresed in relation to climate change?	Adaption/mitigation	Sub-category	Major theme
De-culverting of watercourses	N/A	2007	UK	UK	"risk. Flood risk issues associated with culverts may become more pronounced if under climate change we see more extreme rainfall events, and de-culverting may constitute an effective adaptation measure".	Adaptation	Stormwater management	Hydrology
Urban stream restoration in Korea: Design considerations and residents’ willingness to pay	Bae	2011	USA	South Korea	Stream daylighting must consider the increased risk of floods due to climate change.	Adaptation	Stormwater management	Hydrology
Selection, implementation and cost of restorations in lowland streams: A basis for identifying restoration priorities	Kristensen et al	2012	Denmark	Denmark	Restoring vegetation at the bank of restored streams can help to thermal comfort, increasing climate change adaptation.	Adaptation	urban heat island	Ecology
Urban Biodiversity Gains New Converts	Blaustein	2013	USA	International	Urban ecology, by enhancing biodiversity, plays a significant role in responding to climate change. Stream daylighting has been mentioned in this study as a way for increasing biodiversity in urban areas.	Adaptation	Bio-diversity	Ecology
Watering our cities: The capacity for Water Sensitive Urban Design to support urban cooling and improve human thermal	Coutts et al	2013	Australia & Belguim	Australia	The research refers to stream daylighting as a way that retain water in the urban landscape and mitigate the heat island that is exacerbated by global climate change.	Adaptation	urban heat island	Ecology
Daylighting Streams: Breathing Life into Urban Streams and Communities	Trice	2013	USA	International	With increasing climate change, stream daylighting, as a way for mitigating the risk of floods, should be considered in Federal policies.	Adaptation	Stormwater management	Hydrology
Achieving Successful River Restoration in Dense Urban Areas: Lessons from Taiwan	Chou	2016	Taiwan	Taiwan	Stream daylighting as a way for buffering the aquatic environment and increasing the flow capacity, can act against the impacts of climate change. The paper mostly focuses on increasing the risk of urban floods due to climate change and the role of stream daylighting to reduce this hazard.	Adaptation	Stormwater management	Hydrology
Flood Adaptation Measures Applicable in the Design of Urban	Matos Silva and Costa	2016	Portugal	International	This paper sees urban public spaces as opportunities for reducing the flood risks, leading to climate change adaptation. It sees the daylighted streams as a measure that can reduce the flood risk in urban public spaces.	Adaptation	Stormwater management	Hydrology
Restoring Neighborhood Streams: Planning, Design, and Construction	Riley	2016	USA	USA	Restoring the green areas adjacent to the restored streams helps to climate change readiness through providing green spaces, reducing the UHI, and providing opportunity for bike transportation.	Adaptation/Mitigation	urban heat island; transportation	Ecology
Stormwater Management in a Time of Climate Change: Insights from a series of Scenario-Building Dialogues	Tuler et al	2016	USA	USA	Climate change has led to an increase in precipitation. Daylighting, in this study, has been introduced as a way for managing the stormwater that is created due to climate change. New tools for managing stormwater, such as stream daylighting, provide opportunity for low impact development, which increases the urban sustainability, leading to mitigating the green house gases.	Adaptation/Mitigation	Stormwater management; sustainable development	Hydrology; Infrastructure
Hydraulic approach to Navigli canal daylighting in Milan, Italy	Sibilla et al.	2017	Italy	Italy	Navigli canal daylighting have been successful in removing the excess stormwater that is created due to climate change.	Adaptation	Stormwater management	Hydrology
Planners & Water; PAS Report 588	Cesanek	2017	USA	USA	Stream daylighting, through managing stormwater, can ward off implications of climate change.	Adaptation	Stormwater management	Hydrology
Using water management infrastructure to address both flood risk and the urban heat island	Richards and Edwards	2018	Switzerland & Singapore	International	The paper refers to urban floods and urban heat island as the two different sides of the same problem, i.e., climate change. The paper has mentioned the daylighting of Cheonggyecheon as an effort that was successful in both reducing the urban floods and UHI effect.	Adaptation	Stormwater management	Hydrology
Climate change is the new Gravity	Snell	2018	USA	International	This study introduces sustainable and resilient urban design as ways for reducing the impacts of climate change. It presents some example on this issue, one of which is the daylighting of Cheonggyecheon stream.	Adaptation	bio-diversity; urban heat island; stormwater management; urban resilience	hydrology; Ecology; built form and urban design; infrastructure
Volunteered information on nature-based solutions; Dredging for data on deculverting	Wild et al.	2018	UK	International	Stream daylighting, contributing to urban sustainability, can help cities to adapt to climate change. Being a NBS, stream daylighting can help to climate change adaptation.	Adaptation	NBS, sustainable development	Infrastructure
Is Cheonggyecheon Sustainable? A Systematic Literature Review of a Stream Restoration in Seoul, South Korea	Kim and Jung	2018	South Korea & USA	South Korea	Stream daylighting, contributing to urban sustainability, can help cities to adapt to climate change. Being a NBS, stream daylighting can help to climate change adaptation. Cheonggyecheon stream daylighting was successful in reducing the temperature and managing the stormwater. Developing sustainable transportation and walkable corridors also reduce the emissions of greenhouse gases while the exi…	Adaptation/Mitigation	urban heat island; stormwater management; transportation; sustainable development	Hydrology; Infrastructure; Ecology
